# Supplementary material for: Correlation Analysis Between Trace Elements and Colorectal Cancer Metabolism by Integrated Serum Proteome and Metabolome
Source: Front Immunol. 2022 Jun 2;13:921317. doi: 10.3389/fimmu.2022.921317 (PMC9201339; doi:10.3389/fimmu.2022.921317)
Supplement: Supplementary file 2 [file Table_1.xlsx]

## Sheet: Table S1
Table S1. The updated pathologic and clinical information of 20 CRC patients.
No.	Age	Gender	Grade	Western medicine treatment program	Response status
N1	68	Male	IV, T4	Cetuximab+CAPIRI	SD
N2	70	Female	IV, T4	Cetuximab+FOLFOX6	SD
N3	49	Male	III, T4	CAPOX	SD
N4	49	Female	IIIB, T4	CAPOX	PD
N5	65	Male	IV	CAPOX	SD
N6	51	Female	IV	CAPIRI+Bevacizumab	SD
N7	42	Female	IV, T4	Bevacizumab+CPT-11+S1	SD
N8	54	Female	IV	Capecitabine+Bevacizumab	SD
N9	50	Male	IV	Bevacizumab+CAPOX	PD
N10	34	Male	IV, T4	Apatinib+LOHP	PD
N11	48	Female	T4	mFOLFOX6	SD
N12	49	Male	T4	CAPOX	SD
N13	53	Male	IV, T4	DOC+S1	SD
N14	42	Female	IIIC, T4	CAPIRI	SD
N15	62	Male	IV	Bevacizumab+CAPIRI	SD
N16	29	Male	IV	Bevacizumab+CAPIRI	SD
N17	43	Male	IV	Bevacizumab+CAPOX	PD
N18	54	Male	IV	Bevacizumab+CAPOX	SD
N19	76	Female	IV, T4	Bevacizumab+Capecitabine	SD
N20	32	Male	IV	Furquetinib	SD

## Sheet: Table S2
Table S2.The biochemical examinations outcomes before and after treatment for 20 CRC patients.
Items	N1-before treatment	N1-After treatment	N2-before treatment	N2-After treatment	N3-before treatment	N3-After treatment	N4-before treatment	N4-After treatment	N5-before treatment	N5-After treatment	N6-before treatment	N6-After treatment	N7-before treatment	N7-After treatment	N8-before treatment	N8-After treatment	N9-before treatment	N9-After treatment	N10-before treatment	N10-After treatment	N11-before treatment	N11-After treatment	N12-before treatment	N12-After treatment	N13-before treatment	N13-After treatment	N14-before treatment	N14-After treatment	N15-before treatment	N15-After treatment	N16-before treatment	N16-After treatment	N17-before treatment	N17-After treatment	N18-before treatment	N18-After treatment	N19-before treatment	N19-After treatment	N20-before treatment	N20-After treatment	p value
CA19-9 (U/mL)	14.84	12.49	24.14	28.59	44.68	14.82	5.74	6.95	222.75	96.1	4581.26	2850.14	13.54	15.41	2.79	1.2	89.6	128.86	58.24	227.87	9.12	8.15	9.5	13.23	35.35	33.41	48.54	46.98	8.52	19.01	7512.62	6275.91	47.44	66.99	27148.4	11453.3	12.54	29.83	122.26	52.5	0.249408
CEA (ng/mL)	0.63	0.72	70.4	79.92	1.63	1.6	1.56	126.63	213.03	45.9	218.38	262.99	1.2	1.01	3.78	2.78	94.11	236.86	40.29	72.18	1.31	0.59	3.1	2.07	0.8	1.09	0.99	1.67	2	2.58	369.74	422.2	42.04	175.14	8444.67	3775.51	1.96	4.22	556.48	59.45	0.320657
Total bile acid	9.9	6.6	5.5	13.9	4.8	5.1	2.5	2.5	11.2	4.9	5.7	9.2	6.1	4.7	10	17.8	5.8	12	5.1	4.3	13.8	4.5	5.6	13.8	3.5	1.6	3.4	4.7	3	1.3	14.6	8.2	8	21.3	6	7.7	7.8	35.7	1.6	4.2	0.187856
Alanine aminotransferase (ALT, U/L)	15	25	12	12	22	37	34	62	41	25	19	25	14	18	36	23	8	8	29	30	24	22	40	46	11	13	10	10	9	8	22	37	32	25	12	12	16	14	9	9	0.304413
Aspartate transaminase (AST, U/L)	28	27	20	22	30	37	40	47	96	41	32	48	31	28	37	35	29	36	42	45	34	36	38	48	19	22	19	22	15	19	35	35	41	32	15	22	27	26	14	15	0.987425
Gamma glutamyl transpeptidase(γ GTP, U/L)	22	17	29	25	16	10	25	70	160	89	56	69	25	20	111	66	31	30	102	180	31	53	23	30	13	15	3	8	29	20	117	151	27	29	67	33	24	34	43	44	0.782506
K (mmol/L)	3.77	4.23	4.08	4	4.26	4.04	3.72	3.9	4.33	4.2	4.23	4.04	3.87	3.54	3.87	3.6	4.05	4.4	3.8	3.25	3.48	3.83	3.89	4.19	4.07	4	4.36	3.8	4.24	3.91	3.91	3.93	3.54	3.73	4.56	4	3.86	3.54	3.75	4.3	0.444425
Na (mmol/L)	141.4	142.7	140	141.3	141.1	140.6	143.5	138.9	138.4	137	143.5	143.2	143.2	139.9	142.3	139.4	142.8	143	142.1	142.2	140.3	142	138.8	141.3	138.5	140.9	142.6	142.3	137.3	139	140.1	139.3	140	144.8	138.9	141.1	144	140.6	140	129.7	0.521889
Cl (mmol/L)	105.2	110.2	106.4	103.9	105.7	106.5	109.8	102.9	102.9	107.5	107.2	105.8	108.3	106	106.1	105.2	111.4	114.2	107.4	105.5	104.4	107.4	107	106.2	107.1	108.5	106.6	105.8	102.4	104.8	104.6	102	106.6	109.5	103.3	104.8	110.3	108.8	107.5	96	0.622023
Ca (mmol/L)	2.38	2.16	2.15	2.38	2.32	2.27	2.32	2.29	2.24	2.14	2.33	2.33	2.21	2.23	2.32	2.29	2.16	2.17	2.23	2.23	2.39	2.34	2.63	2.6	2.19	2.16	2.21	2.28	2.31	2.23	2.25	2.31	2.08	2.26	2.22	2.2	2.16	2.24	2.13	2.4	0.586658
P (mmol/L)	1.23	0.96	1.25	1.12	1.1	1.16	1.05	1.1	1.06	1.04	1.1	1.16	1.24	1.14	1.21	1.26	1.14	1.08	0.74	0.8	1.46	1.38	1.08	1.07	1.37	1.13	1.27	1.41	1.34	1.33	0.64	0.67	1.09	1.09	0.83	1.15	1.2	0.87	1.1	1.03	0.410279

## Sheet: Table S3
Table S3. The serum lipids results before and after treatment for 20 CRC patients.
Items	Before treament	After treament	Ratio (After/Before)	p value
Triglyceride (TG, mmol/L)	1.48	1.61	1.09	0.6063
Total cholesterol (T-CHO, mmol/L)	4.6	4.52	0.98	0.8186
low density lipoprotein cholesterol (LDL, mmol/L)	2.94	3.02	1.03	0.7551
APOB (mmol/L)	0.98	0.55	0.56	0.0016
high density lipoprotein cholesterol (HDL, mmol/L)	1.32	1.16	0.88	0.0992

## Sheet: Table S4
Table S4. Differentially expressed proteins in 20 CRC patients after treatment.
Accessions	Genes	Descriptions	Ratio (After/Before)	p value
Q08830	FGL1	Fibrinogen-like protein 1	0.228185	0.00607046
A1L4H1	SSC5D	Soluble scavenger receptor cysteine-rich domain-containing protein SSC5D	0.293012	0.0144309
Q16270	IGFBP7	Insulin-like growth factor-binding protein 7	0.293973	9.54233e-05
P54289	CACNA2D1	Voltage-dependent calcium channel subunit alpha-2/delta-1	0.405959	0.00023545
K7EJB9	CALR	Calreticulin (Fragment)	0.420485	0.0418881
P07307	ASGR2	Asialoglycoprotein receptor 2	0.470457	9.55574e-05
E7EUT5	GAPDH	Glyceraldehyde-3-phosphate dehydrogenase	0.532003	0.000418811
P02533	KRT14	Keratin, type I cytoskeletal 14	0.579331	0.0349191
A0A0A0MRZ9	IGLV5-52	Immunoglobulin lambda variable 5-52	0.603504	0.0160421
H7BYH4	SOD1	Superoxide dismutase [Cu-Zn]	0.613915	0.00482311
O00533	CHL1	Neural cell adhesion molecule L1-like protein	0.622513	0.022985
P05019	IGF1	Insulin-like growth factor I	0.64369	0.00541444
M0R192	BLVRB	Flavin reductase (NADPH)	0.678438	0.0118986
P62258	YWHAE	14-3-3 protein epsilon	0.69615	0.00848383
A0A0U1RR32	hCG_2039566	Histone H2A	0.721633	0.000203525
P21333	FLNA	Filamin-A	0.733847	0.0238944
C9J1Z8	ARF5	ADP-ribosylation factor 5 (Fragment)	0.736676	0.0457928
A0A087WXI5	CDH1	Cadherin-1	0.787802	0.0418881
P06396-2	GSN	Isoform 2 of Gelsolin	0.800574	0.0263311
A0A5H1ZRQ7	IGLC7	Immunoglobulin lambda constant 7 (Fragment)	0.839276	0.0349191
P0DOY2	IGLC2	Immunoglobulin lambda constant 2	0.846785	0.0279663
C9JF17	APOD	Apolipoprotein D (Fragment)	0.85247	0.00603985
P01834	IGKC	Immunoglobulin kappa constant	0.858418	0.0175714
A0A0A0MRJ7	F5	Coagulation factor V	0.859029	0.0418881
Q14126	DSG2	Desmoglein-2	0.894714	0.0177581
P80108	GPLD1	Phosphatidylinositol-glycan-specific phospholipase D	0.902265	0.0421304
P01817	IGHV2-5	Immunoglobulin heavy variable 2-5	0.932392	0.0457928
P48740	MASP1	Mannan-binding lectin serine protease 1	0.952101	0.0499999
A0A0C4DH24	IGKV6-21	Immunoglobulin kappa variable 6-21	0.957926	0.0239066
Q9HDC9	APMAP	Adipocyte plasma membrane-associated protein	1.01893	0.0499999
P04114	APOB	Apolipoprotein B-100	1.028	0.0160328
P01024	C3	Complement C3	1.0467	0.0246642
A0A087X106	KRT81	Keratin, type II cuticular Hb1	1.05509	0.0418881
A0A075B6Q5	IGHV3-64	Immunoglobulin heavy variable 3-64	1.06152	0.0421304
A0A075B7D0	IGHV1OR15-1	Immunoglobulin heavy variable 1/OR15-1 (non-functional) (Fragment)	1.07622	0.0382689
J3KPA1	CRISP3	Cysteine-rich secretory protein 3	1.10484	0.013034
P07911	UMOD	Uromodulin	1.11924	0.0349191
Q59FP8	NEO1	Neogenin (Fragment)	1.15294	0.0238944
Q15582	TGFBI	Transforming growth factor-beta-induced protein ig-h3	1.15417	0.0289511
A0A0C4DH36	IGHV3-38	Probable non-functional immunoglobulin heavy variable 3-38	1.15872	0.0238944
Q9UNW1	MINPP1	Multiple inositol polyphosphate phosphatase 1	1.17874	0.0318229
Q9H8L6	MMRN2	Multimerin-2	1.1905	0.0463724
P34096	RNASE4	Ribonuclease 4	1.20505	0.0227569
P15814	IGLL1	Immunoglobulin lambda-like polypeptide 1	1.26373	0.0212808
P10124	SRGN	Serglycin	1.2851	0.00946331
P20061	TCN1	Transcobalamin-1	1.30031	0.00182529
Q07954	LRP1	Prolow-density lipoprotein receptor-related protein 1	1.33146	0.0318229
H0YL90	ISLR	Immunoglobulin superfamily-containing leucine-rich repeat protein (Fragment)	1.37184	0.00338014
P60709	ACTB	Actin, cytoplasmic 1	1.39449	0.0177581
Q6UY14	ADAMTSL4	ADAMTS-like protein 4	1.3964	0.0499999
A0A087WW87	IGKV2-40	Immunoglobulin kappa variable 2-40	1.39878	0.00181608
P05362	ICAM1	Intercellular adhesion molecule 1	1.40444	0.0166471
A0A075B7D8	IGHV3OR15-7	Immunoglobulin heavy variable 3/OR15-7 (pseudogene) (Fragment)	1.42306	0.0282931
A0A0C4DH31	IGHV1-18	Immunoglobulin heavy variable 1-18	1.59526	0.00299544
A0A087X0S5	COL6A1	Collagen alpha-1(VI) chain	1.7643	0.00234534
P01704	IGLV2-14	Immunoglobulin lambda variable 2-14	1.79003	0.0499999
J3QQR8	ICAM2	Intercellular adhesion molecule 2 (Fragment)	1.83052	0.0418881
E9PEK4	CSF1R	Macrophage colony-stimulating factor 1 receptor	1.94509	0.0130419
Q96S96	PEBP4	Phosphatidylethanolamine-binding protein 4	2.08048	0.00023545
D6W5L6	SFTPB	Pulmonary surfactant-associated protein B	2.5601	0.00160712
A0A096LP69	CD99	CD99 antigen	2.63548	0.000272036
P37802	TAGLN2	Transgelin-2	2.75399	0.00234534
A0A1B0GV47	KIF21A	Kinesin-like protein KIF21A (Fragment)	3.1903	0.0177382
K7EJ44	PFN1	Profilin	3.79244	0.00141319

## Sheet: Table S5
Table S5. Significantly enriched biological process (BP) terms of differentially expressed proteins in GO enrichment analysis.
maxLevel	levels	GO_Name	GO_ID	Pvalue	Pvalue_adjusted	PAS_Value	PAS_Zscore	max_zscore	min_zscore	Genes	Count	Pop_Hit	List_Total	Background_Genes	URL
5	5	import into cell	GO:0098657	5.2e-37	1.23e-33	2.3	3.38	11.9394	-7.23314	ASGR2|0.501067283167;CACNA2D1|0.522450327006;IGHV1-18|1.5526468826;SSC5D|0.531207406843;APOB|0.876866712624;IGKC|0.785110945943;ACTB|1.14031937931;IGLL1|1.27017655571;IGHV3-38|1.20667235697;C3|1.09632103858;IGLC2|0.88011546365;IGHV3OR15-7|1.25332259319;LRP1|1.3945300732;IGHV1OR15-1|1.33873203312;IGHV3-64|1.37196961474;IGHV2-5|0.852796686679;IGLV2-14|1.33778313161;MASP1|0.894530158818	18	140	54	81321	http://www.ebi.ac.uk/QuickGO/GTerm?id=GO:0098657
5	5	membrane invagination	GO:0010324	1.66e-21	1.96e-18	1.01	1.45	11.9394	-7.23314	IGHV1-18|1.5526468826;IGKC|0.785110945943;IGLL1|1.27017655571;IGHV3-38|1.20667235697;C3|1.09632103858;IGLC2|0.88011546365;IGHV3OR15-7|1.25332259319;IGHV1OR15-1|1.33873203312;IGHV3-64|1.37196961474;IGHV2-5|0.852796686679	10	67	54	81321	http://www.ebi.ac.uk/QuickGO/GTerm?id=GO:0010324
7	6,7	phagocytosis, engulfment	GO:0006911	4.44e-19	3.5e-16	1.01	1.45	11.9394	-7.23314	IGHV1-18|1.5526468826;IGKC|0.785110945943;IGLL1|1.27017655571;IGHV3-38|1.20667235697;C3|1.09632103858;IGLC2|0.88011546365;IGHV3OR15-7|1.25332259319;IGHV1OR15-1|1.33873203312;IGHV3-64|1.37196961474;IGHV2-5|0.852796686679	10	114	54	81321	http://www.ebi.ac.uk/QuickGO/GTerm?id=GO:0006911
4	4	adaptive immune response	GO:0002250	1.75e-18	9.14e-16	2.05	3.01	11.9394	-7.23314	IGKV2-40|1.6254177812;IGHV1-18|1.5526468826;FGL1|0.474209518121;IGLV5-52|0.726395557699;ICAM1|1.19954082574;IGKC|0.785110945943;IGLL1|1.27017655571;IGHV3-38|1.20667235697;IGKV6-21|1.45633690468;C3|1.09632103858;IGLC2|0.88011546365;IGHV3OR15-7|1.25332259319;IGHV1OR15-1|1.33873203312;IGHV3-64|1.37196961474;IGHV2-5|0.852796686679;IGLV2-14|1.33778313161	16	960	54	81321	http://www.ebi.ac.uk/QuickGO/GTerm?id=GO:0002250
5	5	phagocytosis, recognition	GO:0006910	1.94e-18	9.14e-16	0.97	1.39	11.9394	-7.23314	IGHV1-18|1.5526468826;IGKC|0.785110945943;IGLL1|1.27017655571;IGHV3-38|1.20667235697;IGLC2|0.88011546365;IGHV3OR15-7|1.25332259319;IGHV1OR15-1|1.33873203312;IGHV3-64|1.37196961474;IGHV2-5|0.852796686679	9	77	54	81321	http://www.ebi.ac.uk/QuickGO/GTerm?id=GO:0006910
6	6	plasma membrane invagination	GO:0099024	1.05e-17	4.13e-15	1.01	1.45	11.9394	-7.23314	IGHV1-18|1.5526468826;IGKC|0.785110945943;IGLL1|1.27017655571;IGHV3-38|1.20667235697;C3|1.09632103858;IGLC2|0.88011546365;IGHV3OR15-7|1.25332259319;IGHV1OR15-1|1.33873203312;IGHV3-64|1.37196961474;IGHV2-5|0.852796686679	10	155	54	81321	http://www.ebi.ac.uk/QuickGO/GTerm?id=GO:0099024
6	5,6	phagocytosis	GO:0006909	2.87e-17	9.58e-15	1.34	1.94	11.9394	-7.23314	IGHV1-18|1.5526468826;IGKC|0.785110945943;ACTB|1.14031937931;IGLL1|1.27017655571;IGHV3-38|1.20667235697;C3|1.09632103858;IGLC2|0.88011546365;IGHV3OR15-7|1.25332259319;LRP1|1.3945300732;IGHV1OR15-1|1.33873203312;IGHV3-64|1.37196961474;IGHV2-5|0.852796686679;IGLV2-14|1.33778313161	13	530	54	81321	http://www.ebi.ac.uk/QuickGO/GTerm?id=GO:0006909
5	4,5	complement activation	GO:0006956	3.26e-17	9.58e-15	1.18	1.71	11.9394	-7.23314	IGHV1-18|1.5526468826;IGKC|0.785110945943;IGLL1|1.27017655571;IGHV3-38|1.20667235697;C3|1.09632103858;IGLC2|0.88011546365;IGHV3OR15-7|1.25332259319;IGHV1OR15-1|1.33873203312;IGHV3-64|1.37196961474;IGHV2-5|0.852796686679;IGLV2-14|1.33778313161;MASP1|0.894530158818	12	387	54	81321	http://www.ebi.ac.uk/QuickGO/GTerm?id=GO:0006956
4	4	cell activation	GO:0001775	3.65e-17	9.58e-15	2.18	3.2	11.9394	-7.23314	TCN1|1.29416997744;IGHV1-18|1.5526468826;IGF1|0.754584465696;FGL1|0.474209518121;SRGN|1.45291547513;ICAM1|1.19954082574;IGKC|0.785110945943;ACTB|1.14031937931;IGLL1|1.27017655571;FLNA|0.768127250901;IGHV3-38|1.20667235697;C3|1.09632103858;IGLC2|0.88011546365;IGHV3OR15-7|1.25332259319;LRP1|1.3945300732;IGHV1OR15-1|1.33873203312;F5|0.885976087316;IGHV3-64|1.37196961474;IGHV2-5|0.852796686679	19	2068	54	81321	http://www.ebi.ac.uk/QuickGO/GTerm?id=GO:0001775
6	6	endocytosis	GO:0006897	1.02e-16	2.4e-14	2.02	2.96	11.9394	-7.23314	ASGR2|0.501067283167;IGHV1-18|1.5526468826;SSC5D|0.531207406843;APOB|0.876866712624;IGKC|0.785110945943;ACTB|1.14031937931;IGLL1|1.27017655571;IGHV3-38|1.20667235697;C3|1.09632103858;IGLC2|0.88011546365;IGHV3OR15-7|1.25332259319;LRP1|1.3945300732;IGHV1OR15-1|1.33873203312;IGHV3-64|1.37196961474;IGHV2-5|0.852796686679;IGLV2-14|1.33778313161;MASP1|0.894530158818	17	1528	54	81321	http://www.ebi.ac.uk/QuickGO/GTerm?id=GO:0006897
9	5,6,9	complement activation, classical pathway	GO:0006958	1.19e-16	2.56e-14	1.13	1.64	11.9394	-7.23314	IGHV1-18|1.5526468826;IGKC|0.785110945943;IGLL1|1.27017655571;IGHV3-38|1.20667235697;C3|1.09632103858;IGLC2|0.88011546365;IGHV3OR15-7|1.25332259319;IGHV1OR15-1|1.33873203312;IGHV3-64|1.37196961474;IGHV2-5|0.852796686679;IGLV2-14|1.33778313161	11	300	54	81321	http://www.ebi.ac.uk/QuickGO/GTerm?id=GO:0006958
8	5,8	humoral immune response mediated by circulating immunoglobulin	GO:0002455	2.78e-16	5.48e-14	1.13	1.64	11.9394	-7.23314	IGHV1-18|1.5526468826;IGKC|0.785110945943;IGLL1|1.27017655571;IGHV3-38|1.20667235697;C3|1.09632103858;IGLC2|0.88011546365;IGHV3OR15-7|1.25332259319;IGHV1OR15-1|1.33873203312;IGHV3-64|1.37196961474;IGHV2-5|0.852796686679;IGLV2-14|1.33778313161	11	324	54	81321	http://www.ebi.ac.uk/QuickGO/GTerm?id=GO:0002455
9	7,8,9	B cell receptor signaling pathway	GO:0050853	1.15e-15	2.09e-13	0.97	1.39	11.9394	-7.23314	IGHV1-18|1.5526468826;IGKC|0.785110945943;IGLL1|1.27017655571;IGHV3-38|1.20667235697;IGLC2|0.88011546365;IGHV3OR15-7|1.25332259319;IGHV1OR15-1|1.33873203312;IGHV3-64|1.37196961474;IGHV2-5|0.852796686679	9	153	54	81321	http://www.ebi.ac.uk/QuickGO/GTerm?id=GO:0050853
3	3	positive regulation of immune system process	GO:0002684	1.78e-15	3e-13	1.55	2.25	11.9394	-7.23314	IGHV1-18|1.5526468826;IGF1|0.754584465696;APOB|0.876866712624;ICAM1|1.19954082574;IGKC|0.785110945943;ACTB|1.14031937931;IGLL1|1.27017655571;IGHV3-38|1.20667235697;C3|1.09632103858;IGLC2|0.88011546365;IGHV3OR15-7|1.25332259319;IGHV1OR15-1|1.33873203312;IGHV3-64|1.37196961474;GPLD1|0.89398749253;IGHV2-5|0.852796686679;IGLV2-14|1.33778313161;MASP1|0.894530158818	17	1820	54	81321	http://www.ebi.ac.uk/QuickGO/GTerm?id=GO:0002684
3	3	activation of immune response	GO:0002253	2e-15	3.15e-13	1.35	1.95	11.9394	-7.23314	IGHV1-18|1.5526468826;APOB|0.876866712624;IGKC|0.785110945943;ACTB|1.14031937931;IGLL1|1.27017655571;IGHV3-38|1.20667235697;C3|1.09632103858;IGLC2|0.88011546365;IGHV3OR15-7|1.25332259319;IGHV1OR15-1|1.33873203312;IGHV3-64|1.37196961474;GPLD1|0.89398749253;IGHV2-5|0.852796686679;IGLV2-14|1.33778313161;MASP1|0.894530158818	15	1219	54	81321	http://www.ebi.ac.uk/QuickGO/GTerm?id=GO:0002253
3	3	immune effector process	GO:0002252	2.51e-15	3.7e-13	1.69	2.47	11.9394	-7.23314	TCN1|1.29416997744;IGHV1-18|1.5526468826;ICAM1|1.19954082574;IGKC|0.785110945943;ACTB|1.14031937931;IGLL1|1.27017655571;FLNA|0.768127250901;IGHV3-38|1.20667235697;C3|1.09632103858;IGLC2|0.88011546365;IGHV3OR15-7|1.25332259319;LRP1|1.3945300732;IGHV1OR15-1|1.33873203312;IGHV3-64|1.37196961474;IGHV2-5|0.852796686679;IGLV2-14|1.33778313161;MASP1|0.894530158818	17	1859	54	81321	http://www.ebi.ac.uk/QuickGO/GTerm?id=GO:0002252
4	4	regulation of immune response	GO:0050776	3.43e-15	4.76e-13	1.75	2.56	11.9394	-7.23314	IGHV1-18|1.5526468826;FGL1|0.474209518121;APOB|0.876866712624;ICAM1|1.19954082574;IGKC|0.785110945943;ACTB|1.14031937931;IGLL1|1.27017655571;IGHV3-38|1.20667235697;C3|1.09632103858;IGLC2|0.88011546365;IGHV3OR15-7|1.25332259319;IGHV1OR15-1|1.33873203312;IGHV3-64|1.37196961474;GPLD1|0.89398749253;IGHV2-5|0.852796686679;IGLV2-14|1.33778313161;MASP1|0.894530158818	17	1895	54	81321	http://www.ebi.ac.uk/QuickGO/GTerm?id=GO:0050776
3	3	positive regulation of response to stimulus	GO:0048584	4.14e-15	5.37e-13	2.21	3.25	11.9394	-7.23314	IGHV1-18|1.5526468826;IGF1|0.754584465696;YWHAE|0.549864337179;APOB|0.876866712624;ICAM1|1.19954082574;IGKC|0.785110945943;ACTB|1.14031937931;IGLL1|1.27017655571;FLNA|0.768127250901;NEO1|1.40627342219;IGHV3-38|1.20667235697;C3|1.09632103858;IGLC2|0.88011546365;IGHV3OR15-7|1.25332259319;LRP1|1.3945300732;IGHV1OR15-1|1.33873203312;IGHV3-64|1.37196961474;GPLD1|0.89398749253;IGHV2-5|0.852796686679;IG…	21	3588	54	81321	http://www.ebi.ac.uk/QuickGO/GTerm?id=GO:0048584
7	7	immunoglobulin mediated immune response	GO:0016064	4.32e-15	5.37e-13	1.13	1.64	11.9394	-7.23314	IGHV1-18|1.5526468826;IGKC|0.785110945943;IGLL1|1.27017655571;IGHV3-38|1.20667235697;C3|1.09632103858;IGLC2|0.88011546365;IGHV3OR15-7|1.25332259319;IGHV1OR15-1|1.33873203312;IGHV3-64|1.37196961474;IGHV2-5|0.852796686679;IGLV2-14|1.33778313161	11	416	54	81321	http://www.ebi.ac.uk/QuickGO/GTerm?id=GO:0016064
6	6	B cell mediated immunity	GO:0019724	4.68e-15	5.52e-13	1.13	1.64	11.9394	-7.23314	IGHV1-18|1.5526468826;IGKC|0.785110945943;IGLL1|1.27017655571;IGHV3-38|1.20667235697;C3|1.09632103858;IGLC2|0.88011546365;IGHV3OR15-7|1.25332259319;IGHV1OR15-1|1.33873203312;IGHV3-64|1.37196961474;IGHV2-5|0.852796686679;IGLV2-14|1.33778313161	11	419	54	81321	http://www.ebi.ac.uk/QuickGO/GTerm?id=GO:0019724
9	6,7,8,9	positive regulation of B cell activation	GO:0050871	5.08e-15	5.72e-13	0.97	1.39	11.9394	-7.23314	IGHV1-18|1.5526468826;IGKC|0.785110945943;IGLL1|1.27017655571;IGHV3-38|1.20667235697;IGLC2|0.88011546365;IGHV3OR15-7|1.25332259319;IGHV1OR15-1|1.33873203312;IGHV3-64|1.37196961474;IGHV2-5|0.852796686679	9	180	54	81321	http://www.ebi.ac.uk/QuickGO/GTerm?id=GO:0050871
5	5	vesicle-mediated transport	GO:0016192	6.13e-15	6.58e-13	2.83	4.17	11.9394	-7.23314	ASGR2|0.501067283167;TCN1|1.29416997744;TAGLN2|1.99747237799;IGHV1-18|1.5526468826;IGF1|0.754584465696;SRGN|1.45291547513;SSC5D|0.531207406843;APOB|0.876866712624;IGKC|0.785110945943;ACTB|1.14031937931;IGLL1|1.27017655571;FLNA|0.768127250901;IGHV3-38|1.20667235697;C3|1.09632103858;IGLC2|0.88011546365;IGHV3OR15-7|1.25332259319;LRP1|1.3945300732;IGHV1OR15-1|1.33873203312;IGHV3-64|1.37196961474;IGHV…	22	4167	54	81321	http://www.ebi.ac.uk/QuickGO/GTerm?id=GO:0016192
4	4	humoral immune response	GO:0006959	6.4e-15	6.58e-13	1.18	1.71	11.9394	-7.23314	IGHV1-18|1.5526468826;IGKC|0.785110945943;IGLL1|1.27017655571;IGHV3-38|1.20667235697;C3|1.09632103858;IGLC2|0.88011546365;IGHV3OR15-7|1.25332259319;IGHV1OR15-1|1.33873203312;IGHV3-64|1.37196961474;IGHV2-5|0.852796686679;IGLV2-14|1.33778313161;MASP1|0.894530158818	12	603	54	81321	http://www.ebi.ac.uk/QuickGO/GTerm?id=GO:0006959
5	3,4,5	protein activation cascade	GO:0072376	6.87e-15	6.76e-13	1.13	1.63	11.9394	-7.23314	IGHV1-18|1.5526468826;IGKC|0.785110945943;IGLL1|1.27017655571;IGHV3-38|1.20667235697;C3|1.09632103858;IGHV3OR15-7|1.25332259319;IGHV1OR15-1|1.33873203312;IGHV3-64|1.37196961474;IGHV2-5|0.852796686679;IGLV2-14|1.33778313161;MASP1|0.894530158818	11	434	54	81321	http://www.ebi.ac.uk/QuickGO/GTerm?id=GO:0072376
4	4	defense response	GO:0006952	7.15e-15	6.76e-13	2.12	3.11	11.9394	-7.23314	IGHV1-18|1.5526468826;IGF1|0.754584465696;SSC5D|0.531207406843;APOB|0.876866712624;ICAM1|1.19954082574;IGKC|0.785110945943;ACTB|1.14031937931;IGLL1|1.27017655571;FLNA|0.768127250901;IGHV3-38|1.20667235697;C3|1.09632103858;IGLC2|0.88011546365;IGHV3OR15-7|1.25332259319;LRP1|1.3945300732;UMOD|1.21463827598;IGHV1OR15-1|1.33873203312;IGHV3-64|1.37196961474;IGHV2-5|0.852796686679;IGLV2-14|1.33778313161…	20	3213	54	81321	http://www.ebi.ac.uk/QuickGO/GTerm?id=GO:0006952
4	4	movement of cell or subcellular component	GO:0006928	7.89e-15	7.17e-13	-1.53	-2.35	11.9394	-7.23314	CACNA2D1|0.522450327006;PFN1|2.67537273593;IGF1|0.754584465696;YWHAE|0.549864337179;APOB|0.876866712624;ICAM1|1.19954082574;IGKC|0.785110945943;KIF21A|2.00980688907;DSG2|0.857917632149;ACTB|1.14031937931;IGLL1|1.27017655571;CHL1|0.232844999595;FLNA|0.768127250901;NEO1|1.40627342219;IGLC2|0.88011546365;LRP1|1.3945300732;UMOD|1.21463827598;GPLD1|0.89398749253;IGHV2-5|0.852796686679;MMRN2|1.14889094…	21	3708	54	81321	http://www.ebi.ac.uk/QuickGO/GTerm?id=GO:0006928
5	5	lymphocyte mediated immunity	GO:0002449	9.42e-15	7.94e-13	1.21	1.76	11.9394	-7.23314	IGHV1-18|1.5526468826;ICAM1|1.19954082574;IGKC|0.785110945943;IGLL1|1.27017655571;IGHV3-38|1.20667235697;C3|1.09632103858;IGLC2|0.88011546365;IGHV3OR15-7|1.25332259319;IGHV1OR15-1|1.33873203312;IGHV3-64|1.37196961474;IGHV2-5|0.852796686679;IGLV2-14|1.33778313161	12	623	54	81321	http://www.ebi.ac.uk/QuickGO/GTerm?id=GO:0002449
5	5	adaptive immune response based on somatic recombination of immune receptors built from immunoglobulin superfamily domains	GO:0002460	9.42e-15	7.94e-13	1.21	1.76	11.9394	-7.23314	IGHV1-18|1.5526468826;ICAM1|1.19954082574;IGKC|0.785110945943;IGLL1|1.27017655571;IGHV3-38|1.20667235697;C3|1.09632103858;IGLC2|0.88011546365;IGHV3OR15-7|1.25332259319;IGHV1OR15-1|1.33873203312;IGHV3-64|1.37196961474;IGHV2-5|0.852796686679;IGLV2-14|1.33778313161	12	623	54	81321	http://www.ebi.ac.uk/QuickGO/GTerm?id=GO:0002460
4	4	positive regulation of immune response	GO:0050778	1.77e-14	1.44e-12	1.35	1.95	11.9394	-7.23314	IGHV1-18|1.5526468826;APOB|0.876866712624;IGKC|0.785110945943;ACTB|1.14031937931;IGLL1|1.27017655571;IGHV3-38|1.20667235697;C3|1.09632103858;IGLC2|0.88011546365;IGHV3OR15-7|1.25332259319;IGHV1OR15-1|1.33873203312;IGHV3-64|1.37196961474;GPLD1|0.89398749253;IGHV2-5|0.852796686679;IGLV2-14|1.33778313161;MASP1|0.894530158818	15	1417	54	81321	http://www.ebi.ac.uk/QuickGO/GTerm?id=GO:0050778
6	4,6	response to bacterium	GO:0009617	3.59e-14	2.74e-12	1.42	2.06	11.9394	-7.23314	IGHV1-18|1.5526468826;SSC5D|0.531207406843;APOB|0.876866712624;ICAM1|1.19954082574;IGKC|0.785110945943;IGLL1|1.27017655571;IGHV3-38|1.20667235697;C3|1.09632103858;IGLC2|0.88011546365;IGHV3OR15-7|1.25332259319;IGHV1OR15-1|1.33873203312;IGHV3-64|1.37196961474;IGHV2-5|0.852796686679	13	926	54	81321	http://www.ebi.ac.uk/QuickGO/GTerm?id=GO:0009617
7	5,6,7	immune response-activating cell surface receptor signaling pathway	GO:0002429	3.59e-14	2.74e-12	1.2	1.74	11.9394	-7.23314	IGHV1-18|1.5526468826;IGKC|0.785110945943;ACTB|1.14031937931;IGLL1|1.27017655571;IGHV3-38|1.20667235697;IGLC2|0.88011546365;IGHV3OR15-7|1.25332259319;IGHV1OR15-1|1.33873203312;IGHV3-64|1.37196961474;GPLD1|0.89398749253;IGHV2-5|0.852796686679;IGLV2-14|1.33778313161	12	698	54	81321	http://www.ebi.ac.uk/QuickGO/GTerm?id=GO:0002429
8	6,7,8	regulation of B cell activation	GO:0050864	4.53e-14	3.34e-12	0.97	1.39	11.9394	-7.23314	IGHV1-18|1.5526468826;IGKC|0.785110945943;IGLL1|1.27017655571;IGHV3-38|1.20667235697;IGLC2|0.88011546365;IGHV3OR15-7|1.25332259319;IGHV1OR15-1|1.33873203312;IGHV3-64|1.37196961474;IGHV2-5|0.852796686679	9	229	54	81321	http://www.ebi.ac.uk/QuickGO/GTerm?id=GO:0050864
5	4,5	innate immune response	GO:0045087	4.78e-14	3.42e-12	1.65	2.41	11.9394	-7.23314	IGHV1-18|1.5526468826;SSC5D|0.531207406843;APOB|0.876866712624;ICAM1|1.19954082574;IGKC|0.785110945943;ACTB|1.14031937931;IGLL1|1.27017655571;IGHV3-38|1.20667235697;C3|1.09632103858;IGLC2|0.88011546365;IGHV3OR15-7|1.25332259319;IGHV1OR15-1|1.33873203312;IGHV3-64|1.37196961474;IGHV2-5|0.852796686679;IGLV2-14|1.33778313161;MASP1|0.894530158818	16	1857	54	81321	http://www.ebi.ac.uk/QuickGO/GTerm?id=GO:0045087
4	4	cell recognition	GO:0008037	6.42e-14	4.38e-12	0.97	1.39	11.9394	-7.23314	IGHV1-18|1.5526468826;IGKC|0.785110945943;IGLL1|1.27017655571;IGHV3-38|1.20667235697;IGLC2|0.88011546365;IGHV3OR15-7|1.25332259319;IGHV1OR15-1|1.33873203312;IGHV3-64|1.37196961474;IGHV2-5|0.852796686679	9	238	54	81321	http://www.ebi.ac.uk/QuickGO/GTerm?id=GO:0008037
3	3	regulation of immune system process	GO:0002682	6.49e-14	4.38e-12	1.87	2.74	11.9394	-7.23314	IGHV1-18|1.5526468826;IGF1|0.754584465696;FGL1|0.474209518121;APOB|0.876866712624;ICAM1|1.19954082574;IGKC|0.785110945943;ACTB|1.14031937931;IGLL1|1.27017655571;IGHV3-38|1.20667235697;C3|1.09632103858;IGLC2|0.88011546365;IGHV3OR15-7|1.25332259319;IGHV1OR15-1|1.33873203312;IGHV3-64|1.37196961474;GPLD1|0.89398749253;IGHV2-5|0.852796686679;IGLV2-14|1.33778313161;MASP1|0.894530158818	18	2687	54	81321	http://www.ebi.ac.uk/QuickGO/GTerm?id=GO:0002682
3	3	response to external stimulus	GO:0009605	1.4e-13	8.82e-12	2.81	4.15	11.9394	-7.23314	IGHV1-18|1.5526468826;IGF1|0.754584465696;SSC5D|0.531207406843;APOB|0.876866712624;ICAM1|1.19954082574;IGKC|0.785110945943;ACTB|1.14031937931;IGLL1|1.27017655571;CHL1|0.232844999595;FLNA|0.768127250901;NEO1|1.40627342219;IGHV3-38|1.20667235697;C3|1.09632103858;IGLC2|0.88011546365;IGHV3OR15-7|1.25332259319;LRP1|1.3945300732;IGHV1OR15-1|1.33873203312;IGHV3-64|1.37196961474;IGHV2-5|0.852796686679;IG…	21	4299	54	81321	http://www.ebi.ac.uk/QuickGO/GTerm?id=GO:0009605
6	4,5,6	immune response-activating signal transduction	GO:0002757	1.44e-13	8.82e-12	1.26	1.82	11.9394	-7.23314	IGHV1-18|1.5526468826;APOB|0.876866712624;IGKC|0.785110945943;ACTB|1.14031937931;IGLL1|1.27017655571;IGHV3-38|1.20667235697;IGLC2|0.88011546365;IGHV3OR15-7|1.25332259319;IGHV1OR15-1|1.33873203312;IGHV3-64|1.37196961474;GPLD1|0.89398749253;IGHV2-5|0.852796686679;IGLV2-14|1.33778313161	13	1034	54	81321	http://www.ebi.ac.uk/QuickGO/GTerm?id=GO:0002757
3	3	cell motility	GO:0048870	1.46e-13	8.82e-12	-1.08	-1.68	11.9394	-7.23314	PFN1|2.67537273593;IGF1|0.754584465696;YWHAE|0.549864337179;APOB|0.876866712624;ICAM1|1.19954082574;IGKC|0.785110945943;ACTB|1.14031937931;IGLL1|1.27017655571;CHL1|0.232844999595;FLNA|0.768127250901;IGLC2|0.88011546365;LRP1|1.3945300732;UMOD|1.21463827598;GPLD1|0.89398749253;IGHV2-5|0.852796686679;MMRN2|1.14889094959;IGLV2-14|1.33778313161	17	2391	54	81321	http://www.ebi.ac.uk/QuickGO/GTerm?id=GO:0048870
3	3	localization of cell	GO:0051674	1.46e-13	8.82e-12	-1.08	-1.68	11.9394	-7.23314	PFN1|2.67537273593;IGF1|0.754584465696;YWHAE|0.549864337179;APOB|0.876866712624;ICAM1|1.19954082574;IGKC|0.785110945943;ACTB|1.14031937931;IGLL1|1.27017655571;CHL1|0.232844999595;FLNA|0.768127250901;IGLC2|0.88011546365;LRP1|1.3945300732;UMOD|1.21463827598;GPLD1|0.89398749253;IGHV2-5|0.852796686679;MMRN2|1.14889094959;IGLV2-14|1.33778313161	17	2391	54	81321	http://www.ebi.ac.uk/QuickGO/GTerm?id=GO:0051674
6	5,6	immune response-regulating cell surface receptor signaling pathway	GO:0002768	2.34e-13	1.38e-11	1.2	1.74	11.9394	-7.23314	IGHV1-18|1.5526468826;IGKC|0.785110945943;ACTB|1.14031937931;IGLL1|1.27017655571;IGHV3-38|1.20667235697;IGLC2|0.88011546365;IGHV3OR15-7|1.25332259319;IGHV1OR15-1|1.33873203312;IGHV3-64|1.37196961474;GPLD1|0.89398749253;IGHV2-5|0.852796686679;IGLV2-14|1.33778313161	12	819	54	81321	http://www.ebi.ac.uk/QuickGO/GTerm?id=GO:0002768
8	5,6,7,8	positive regulation of lymphocyte activation	GO:0051251	3.93e-13	2.26e-11	1.09	1.57	11.9394	-7.23314	IGHV1-18|1.5526468826;IGF1|0.754584465696;IGKC|0.785110945943;IGLL1|1.27017655571;IGHV3-38|1.20667235697;IGLC2|0.88011546365;IGHV3OR15-7|1.25332259319;IGHV1OR15-1|1.33873203312;IGHV3-64|1.37196961474;IGHV2-5|0.852796686679	10	442	54	81321	http://www.ebi.ac.uk/QuickGO/GTerm?id=GO:0051251
7	5,7	defense response to bacterium	GO:0042742	4.39e-13	2.47e-11	1.24	1.8	11.9394	-7.23314	IGHV1-18|1.5526468826;SSC5D|0.531207406843;IGKC|0.785110945943;IGLL1|1.27017655571;IGHV3-38|1.20667235697;IGLC2|0.88011546365;IGHV3OR15-7|1.25332259319;IGHV1OR15-1|1.33873203312;IGHV3-64|1.37196961474;IGHV2-5|0.852796686679	10	447	54	81321	http://www.ebi.ac.uk/QuickGO/GTerm?id=GO:0042742
5	4,5	immune response-regulating signaling pathway	GO:0002764	5.31e-13	2.92e-11	1.26	1.82	11.9394	-7.23314	IGHV1-18|1.5526468826;APOB|0.876866712624;IGKC|0.785110945943;ACTB|1.14031937931;IGLL1|1.27017655571;IGHV3-38|1.20667235697;IGLC2|0.88011546365;IGHV3OR15-7|1.25332259319;IGHV1OR15-1|1.33873203312;IGHV3-64|1.37196961474;GPLD1|0.89398749253;IGHV2-5|0.852796686679;IGLV2-14|1.33778313161	13	1147	54	81321	http://www.ebi.ac.uk/QuickGO/GTerm?id=GO:0002764
7	5,6,7	regulation of lymphocyte activation	GO:0051249	5.77e-13	3.09e-11	0.68	0.95	11.9394	-7.23314	IGHV1-18|1.5526468826;IGF1|0.754584465696;FGL1|0.474209518121;IGKC|0.785110945943;IGLL1|1.27017655571;IGHV3-38|1.20667235697;IGLC2|0.88011546365;IGHV3OR15-7|1.25332259319;IGHV1OR15-1|1.33873203312;IGHV3-64|1.37196961474;IGHV2-5|0.852796686679	11	653	54	81321	http://www.ebi.ac.uk/QuickGO/GTerm?id=GO:0051249
4	4	cell migration	GO:0016477	6.41e-13	3.36e-11	-2.49	-3.78	11.9394	-7.23314	PFN1|2.67537273593;IGF1|0.754584465696;YWHAE|0.549864337179;APOB|0.876866712624;ICAM1|1.19954082574;IGKC|0.785110945943;IGLL1|1.27017655571;CHL1|0.232844999595;FLNA|0.768127250901;IGLC2|0.88011546365;LRP1|1.3945300732;UMOD|1.21463827598;GPLD1|0.89398749253;IGHV2-5|0.852796686679;MMRN2|1.14889094959;IGLV2-14|1.33778313161	16	2204	54	81321	http://www.ebi.ac.uk/QuickGO/GTerm?id=GO:0016477
4	4	leukocyte mediated immunity	GO:0002443	6.96e-13	3.57e-11	1.33	1.92	11.9394	-7.23314	TCN1|1.29416997744;IGHV1-18|1.5526468826;ICAM1|1.19954082574;IGKC|0.785110945943;IGLL1|1.27017655571;IGHV3-38|1.20667235697;C3|1.09632103858;IGLC2|0.88011546365;IGHV3OR15-7|1.25332259319;IGHV1OR15-1|1.33873203312;IGHV3-64|1.37196961474;IGHV2-5|0.852796686679;IGLV2-14|1.33778313161	13	1172	54	81321	http://www.ebi.ac.uk/QuickGO/GTerm?id=GO:0002443
2	2	locomotion	GO:0040011	8.25e-13	4.15e-11	0.23	0.29	11.9394	-7.23314	PFN1|2.67537273593;IGF1|0.754584465696;YWHAE|0.549864337179;APOB|0.876866712624;ICAM1|1.19954082574;IGKC|0.785110945943;ACTB|1.14031937931;IGLL1|1.27017655571;CHL1|0.232844999595;FLNA|0.768127250901;NEO1|1.40627342219;IGLC2|0.88011546365;LRP1|1.3945300732;UMOD|1.21463827598;GPLD1|0.89398749253;IGHV2-5|0.852796686679;MMRN2|1.14889094959;IGLV2-14|1.33778313161	18	3126	54	81321	http://www.ebi.ac.uk/QuickGO/GTerm?id=GO:0040011
5	3,5	response to other organism	GO:0051707	8.79e-13	4.33e-11	1.53	2.23	11.9394	-7.23314	IGHV1-18|1.5526468826;SSC5D|0.531207406843;APOB|0.876866712624;ICAM1|1.19954082574;IGKC|0.785110945943;IGLL1|1.27017655571;FLNA|0.768127250901;IGHV3-38|1.20667235697;C3|1.09632103858;IGLC2|0.88011546365;IGHV3OR15-7|1.25332259319;IGHV1OR15-1|1.33873203312;IGHV3-64|1.37196961474;IGHV2-5|0.852796686679	14	1509	54	81321	http://www.ebi.ac.uk/QuickGO/GTerm?id=GO:0051707
4	4	response to external biotic stimulus	GO:0043207	9.11e-13	4.39e-11	1.53	2.23	11.9394	-7.23314	IGHV1-18|1.5526468826;SSC5D|0.531207406843;APOB|0.876866712624;ICAM1|1.19954082574;IGKC|0.785110945943;IGLL1|1.27017655571;FLNA|0.768127250901;IGHV3-38|1.20667235697;C3|1.09632103858;IGLC2|0.88011546365;IGHV3OR15-7|1.25332259319;IGHV1OR15-1|1.33873203312;IGHV3-64|1.37196961474;IGHV2-5|0.852796686679	14	1513	54	81321	http://www.ebi.ac.uk/QuickGO/GTerm?id=GO:0043207
4	4	positive regulation of leukocyte activation	GO:0002696	9.83e-13	4.64e-11	1.09	1.57	11.9394	-7.23314	IGHV1-18|1.5526468826;IGF1|0.754584465696;IGKC|0.785110945943;IGLL1|1.27017655571;IGHV3-38|1.20667235697;IGLC2|0.88011546365;IGHV3OR15-7|1.25332259319;IGHV1OR15-1|1.33873203312;IGHV3-64|1.37196961474;IGHV2-5|0.852796686679	10	485	54	81321	http://www.ebi.ac.uk/QuickGO/GTerm?id=GO:0002696
6	4,5,6	positive regulation of cell activation	GO:0050867	1.25e-12	5.79e-11	1.09	1.57	11.9394	-7.23314	IGHV1-18|1.5526468826;IGF1|0.754584465696;IGKC|0.785110945943;IGLL1|1.27017655571;IGHV3-38|1.20667235697;IGLC2|0.88011546365;IGHV3OR15-7|1.25332259319;IGHV1OR15-1|1.33873203312;IGHV3-64|1.37196961474;IGHV2-5|0.852796686679	10	497	54	81321	http://www.ebi.ac.uk/QuickGO/GTerm?id=GO:0050867
3	3	response to stress	GO:0006950	1.73e-12	7.8e-11	1.16	1.68	11.9394	-7.23314	IGFBP7|0.246135843825;IGHV1-18|1.5526468826;SOD1|0.640477404075;IGF1|0.754584465696;YWHAE|0.549864337179;SRGN|1.45291547513;SSC5D|0.531207406843;APOB|0.876866712624;ICAM1|1.19954082574;IGKC|0.785110945943;ACTB|1.14031937931;IGLL1|1.27017655571;CHL1|0.232844999595;FLNA|0.768127250901;IGHV3-38|1.20667235697;C3|1.09632103858;IGLC2|0.88011546365;IGHV3OR15-7|1.25332259319;LRP1|1.3945300732;UMOD|1.2146…	26	8300	54	81321	http://www.ebi.ac.uk/QuickGO/GTerm?id=GO:0006950
3	3	response to biotic stimulus	GO:0009607	1.75e-12	7.8e-11	1.53	2.23	11.9394	-7.23314	IGHV1-18|1.5526468826;SSC5D|0.531207406843;APOB|0.876866712624;ICAM1|1.19954082574;IGKC|0.785110945943;IGLL1|1.27017655571;FLNA|0.768127250901;IGHV3-38|1.20667235697;C3|1.09632103858;IGLC2|0.88011546365;IGHV3OR15-7|1.25332259319;IGHV1OR15-1|1.33873203312;IGHV3-64|1.37196961474;IGHV2-5|0.852796686679	14	1589	54	81321	http://www.ebi.ac.uk/QuickGO/GTerm?id=GO:0009607
2	2	multi-organism process	GO:0051704	2.06e-12	9.01e-11	-2.89	-4.38	11.9394	-7.23314	IGFBP7|0.246135843825;ASGR2|0.501067283167;IGHV1-18|1.5526468826;IGF1|0.754584465696;YWHAE|0.549864337179;SSC5D|0.531207406843;APOB|0.876866712624;ICAM1|1.19954082574;IGKC|0.785110945943;DSG2|0.857917632149;IGLL1|1.27017655571;FLNA|0.768127250901;IGHV3-38|1.20667235697;C3|1.09632103858;IGLC2|0.88011546365;IGHV3OR15-7|1.25332259319;IGHV1OR15-1|1.33873203312;IGHV3-64|1.37196961474;IGHV2-5|0.8527966…	19	3816	54	81321	http://www.ebi.ac.uk/QuickGO/GTerm?id=GO:0051704
6	4,5,6	regulation of leukocyte activation	GO:0002694	2.7e-12	1.16e-10	0.68	0.95	11.9394	-7.23314	IGHV1-18|1.5526468826;IGF1|0.754584465696;FGL1|0.474209518121;IGKC|0.785110945943;IGLL1|1.27017655571;IGHV3-38|1.20667235697;IGLC2|0.88011546365;IGHV3OR15-7|1.25332259319;IGHV1OR15-1|1.33873203312;IGHV3-64|1.37196961474;IGHV2-5|0.852796686679	11	754	54	81321	http://www.ebi.ac.uk/QuickGO/GTerm?id=GO:0002694
3	3	leukocyte activation	GO:0045321	4.36e-12	1.84e-10	1.65	2.4	11.9394	-7.23314	TCN1|1.29416997744;IGHV1-18|1.5526468826;IGF1|0.754584465696;FGL1|0.474209518121;ICAM1|1.19954082574;IGKC|0.785110945943;IGLL1|1.27017655571;IGHV3-38|1.20667235697;C3|1.09632103858;IGLC2|0.88011546365;IGHV3OR15-7|1.25332259319;IGHV1OR15-1|1.33873203312;IGHV3-64|1.37196961474;IGHV2-5|0.852796686679	14	1702	54	81321	http://www.ebi.ac.uk/QuickGO/GTerm?id=GO:0045321
4	4	lymphocyte activation	GO:0046649	4.5e-12	1.86e-10	1.49	2.17	11.9394	-7.23314	IGHV1-18|1.5526468826;IGF1|0.754584465696;FGL1|0.474209518121;ICAM1|1.19954082574;IGKC|0.785110945943;IGLL1|1.27017655571;IGHV3-38|1.20667235697;IGLC2|0.88011546365;IGHV3OR15-7|1.25332259319;IGHV1OR15-1|1.33873203312;IGHV3-64|1.37196961474;IGHV2-5|0.852796686679	12	1056	54	81321	http://www.ebi.ac.uk/QuickGO/GTerm?id=GO:0046649
5	4,5	regulation of cell activation	GO:0050865	5.02e-12	2.04e-10	0.68	0.95	11.9394	-7.23314	IGHV1-18|1.5526468826;IGF1|0.754584465696;FGL1|0.474209518121;IGKC|0.785110945943;IGLL1|1.27017655571;IGHV3-38|1.20667235697;IGLC2|0.88011546365;IGHV3OR15-7|1.25332259319;IGHV1OR15-1|1.33873203312;IGHV3-64|1.37196961474;IGHV2-5|0.852796686679	11	799	54	81321	http://www.ebi.ac.uk/QuickGO/GTerm?id=GO:0050865
5	4,5	cell surface receptor signaling pathway	GO:0007166	5.44e-12	2.18e-10	2.59	3.81	11.9394	-7.23314	ASGR2|0.501067283167;IGHV1-18|1.5526468826;IGF1|0.754584465696;YWHAE|0.549864337179;CSF1R|1.31483098913;ICAM1|1.19954082574;IGKC|0.785110945943;ACTB|1.14031937931;IGLL1|1.27017655571;FLNA|0.768127250901;NEO1|1.40627342219;IGHV3-38|1.20667235697;C3|1.09632103858;IGLC2|0.88011546365;IGHV3OR15-7|1.25332259319;LRP1|1.3945300732;IGHV1OR15-1|1.33873203312;IGHV3-64|1.37196961474;GPLD1|0.89398749253;IGHV…	22	5844	54	81321	http://www.ebi.ac.uk/QuickGO/GTerm?id=GO:0007166
8	6,7,8	antigen receptor-mediated signaling pathway	GO:0050851	7.36e-12	2.9e-10	0.97	1.39	11.9394	-7.23314	IGHV1-18|1.5526468826;IGKC|0.785110945943;IGLL1|1.27017655571;IGHV3-38|1.20667235697;IGLC2|0.88011546365;IGHV3OR15-7|1.25332259319;IGHV1OR15-1|1.33873203312;IGHV3-64|1.37196961474;IGHV2-5|0.852796686679	9	404	54	81321	http://www.ebi.ac.uk/QuickGO/GTerm?id=GO:0050851
4	4	membrane organization	GO:0061024	8.62e-12	3.34e-10	1.64	2.4	11.9394	-7.23314	IGHV1-18|1.5526468826;YWHAE|0.549864337179;APOB|0.876866712624;IGKC|0.785110945943;ACTB|1.14031937931;IGLL1|1.27017655571;FLNA|0.768127250901;IGHV3-38|1.20667235697;C3|1.09632103858;IGLC2|0.88011546365;IGHV3OR15-7|1.25332259319;LRP1|1.3945300732;IGHV1OR15-1|1.33873203312;IGHV3-64|1.37196961474;IGHV2-5|0.852796686679	15	2188	54	81321	http://www.ebi.ac.uk/QuickGO/GTerm?id=GO:0061024
5	5	B cell activation	GO:0042113	1.06e-11	4.04e-10	0.97	1.39	11.9394	-7.23314	IGHV1-18|1.5526468826;IGKC|0.785110945943;IGLL1|1.27017655571;IGHV3-38|1.20667235697;IGLC2|0.88011546365;IGHV3OR15-7|1.25332259319;IGHV1OR15-1|1.33873203312;IGHV3-64|1.37196961474;IGHV2-5|0.852796686679	9	421	54	81321	http://www.ebi.ac.uk/QuickGO/GTerm?id=GO:0042113
3	3	regulation of response to stimulus	GO:0048583	1.58e-11	5.92e-10	2.6	3.83	11.9394	-7.23314	IGHV1-18|1.5526468826;IGF1|0.754584465696;FGL1|0.474209518121;YWHAE|0.549864337179;APOB|0.876866712624;ICAM1|1.19954082574;IGKC|0.785110945943;ACTB|1.14031937931;IGLL1|1.27017655571;FLNA|0.768127250901;NEO1|1.40627342219;IGHV3-38|1.20667235697;C3|1.09632103858;IGLC2|0.88011546365;IGHV3OR15-7|1.25332259319;LRP1|1.3945300732;IGHV1OR15-1|1.33873203312;IGHV3-64|1.37196961474;GPLD1|0.89398749253;IGHV2…	23	6864	54	81321	http://www.ebi.ac.uk/QuickGO/GTerm?id=GO:0048583
5	4,5	defense response to other organism	GO:0098542	2.44e-11	9.01e-10	0.62	0.87	11.9394	-7.23314	IGHV1-18|1.5526468826;SSC5D|0.531207406843;IGKC|0.785110945943;IGLL1|1.27017655571;FLNA|0.768127250901;IGHV3-38|1.20667235697;IGLC2|0.88011546365;IGHV3OR15-7|1.25332259319;IGHV1OR15-1|1.33873203312;IGHV3-64|1.37196961474;IGHV2-5|0.852796686679	11	927	54	81321	http://www.ebi.ac.uk/QuickGO/GTerm?id=GO:0098542
7	7	receptor-mediated endocytosis	GO:0006898	3.1e-11	1.13e-09	-1.22	-1.88	11.9394	-7.23314	ASGR2|0.501067283167;SSC5D|0.531207406843;APOB|0.876866712624;IGKC|0.785110945943;C3|1.09632103858;IGLC2|0.88011546365;LRP1|1.3945300732;IGHV2-5|0.852796686679;IGLV2-14|1.33778313161;MASP1|0.894530158818	10	690	54	81321	http://www.ebi.ac.uk/QuickGO/GTerm?id=GO:0006898
4	4	response to wounding	GO:0009611	1.17e-10	4.19e-09	-1.73	-2.65	11.9394	-7.23314	IGF1|0.754584465696;SRGN|1.45291547513;APOB|0.876866712624;IGKC|0.785110945943;ACTB|1.14031937931;CHL1|0.232844999595;FLNA|0.768127250901;C3|1.09632103858;LRP1|1.3945300732;F5|0.885976087316;IGHV2-5|0.852796686679;IGLV2-14|1.33778313161;MASP1|0.894530158818	13	1774	54	81321	http://www.ebi.ac.uk/QuickGO/GTerm?id=GO:0009611
2	2	localization	GO:0051179	5.02e-10	1.77e-08	4.83	7.16	11.9394	-7.23314	ASGR2|0.501067283167;CACNA2D1|0.522450327006;PFN1|2.67537273593;TCN1|1.29416997744;TAGLN2|1.99747237799;IGHV1-18|1.5526468826;IGF1|0.754584465696;APOD|0.866333860942;YWHAE|0.549864337179;SRGN|1.45291547513;SSC5D|0.531207406843;APOB|0.876866712624;ICAM1|1.19954082574;IGKC|0.785110945943;DSG2|0.857917632149;ACTB|1.14031937931;IGLL1|1.27017655571;CHL1|0.232844999595;FLNA|0.768127250901;IGHV3-38|1.20…	32	16599	54	81321	http://www.ebi.ac.uk/QuickGO/GTerm?id=GO:0051179
2	2	positive regulation of biological process	GO:0048518	5.66e-10	1.96e-08	3.07	4.53	11.9394	-7.23314	CACNA2D1|0.522450327006;PFN1|2.67537273593;IGHV1-18|1.5526468826;IGF1|0.754584465696;YWHAE|0.549864337179;APOB|0.876866712624;ICAM1|1.19954082574;IGKC|0.785110945943;ACTB|1.14031937931;IGLL1|1.27017655571;FLNA|0.768127250901;NEO1|1.40627342219;IGHV3-38|1.20667235697;C3|1.09632103858;IGLC2|0.88011546365;IGHV3OR15-7|1.25332259319;LRP1|1.3945300732;IGHV1OR15-1|1.33873203312;IGHV3-64|1.37196961474;GP…	25	9859	54	81321	http://www.ebi.ac.uk/QuickGO/GTerm?id=GO:0048518
8	5,7,8	regulation of complement activation	GO:0030449	9.26e-10	3.17e-08	-0.44	-0.72	11.9394	-7.23314	IGKC|0.785110945943;C3|1.09632103858;IGLC2|0.88011546365;IGHV2-5|0.852796686679;IGLV2-14|1.33778313161;MASP1|0.894530158818	6	152	54	81321	http://www.ebi.ac.uk/QuickGO/GTerm?id=GO:0030449
3	3	anatomical structure development	GO:0048856	2.37e-09	8.01e-08	1.71	2.5	11.9394	-7.23314	IGFBP7|0.246135843825;ASGR2|0.501067283167;TAGLN2|1.99747237799;IGF1|0.754584465696;FGL1|0.474209518121;YWHAE|0.549864337179;SRGN|1.45291547513;SSC5D|0.531207406843;APOB|0.876866712624;ICAM1|1.19954082574;DSG2|0.857917632149;ACTB|1.14031937931;CHL1|0.232844999595;FLNA|0.768127250901;NEO1|1.40627342219;C3|1.09632103858;TGFBI|1.15584114417;LRP1|1.3945300732;MINPP1|1.2101079992;UMOD|1.21463827598;KR…	24	9675	54	81321	http://www.ebi.ac.uk/QuickGO/GTerm?id=GO:0048856
5	5	regulation of humoral immune response	GO:0002920	2.47e-09	8.23e-08	-0.44	-0.72	11.9394	-7.23314	IGKC|0.785110945943;C3|1.09632103858;IGLC2|0.88011546365;IGHV2-5|0.852796686679;IGLV2-14|1.33778313161;MASP1|0.894530158818	6	179	54	81321	http://www.ebi.ac.uk/QuickGO/GTerm?id=GO:0002920
2	2	developmental process	GO:0032502	2.52e-09	8.26e-08	-1.3	-2.01	11.9394	-7.23314	IGFBP7|0.246135843825;ASGR2|0.501067283167;TAGLN2|1.99747237799;IGF1|0.754584465696;APOD|0.866333860942;FGL1|0.474209518121;YWHAE|0.549864337179;SRGN|1.45291547513;SSC5D|0.531207406843;APOB|0.876866712624;ICAM1|1.19954082574;DSG2|0.857917632149;ACTB|1.14031937931;CHL1|0.232844999595;FLNA|0.768127250901;NEO1|1.40627342219;C3|1.09632103858;TGFBI|1.15584114417;LRP1|1.3945300732;MINPP1|1.2101079992;U…	25	10583	54	81321	http://www.ebi.ac.uk/QuickGO/GTerm?id=GO:0032502
3	3	cell adhesion	GO:0007155	5.17e-09	1.65e-07	1.44	2.1	11.9394	-7.23314	IGFBP7|0.246135843825;IGF1|0.754584465696;FGL1|0.474209518121;ICAM1|1.19954082574;DSG2|0.857917632149;ACTB|1.14031937931;CHL1|0.232844999595;FLNA|0.768127250901;TGFBI|1.15584114417;LRP1|1.3945300732;UMOD|1.21463827598;ICAM2|1.30280171147;CDH1|0.668090731879;MMRN2|1.14889094959	14	2936	54	81321	http://www.ebi.ac.uk/QuickGO/GTerm?id=GO:0007155
4	4	multicellular organism development	GO:0007275	5.27e-09	1.65e-07	-3.93	-5.94	11.9394	-7.23314	IGFBP7|0.246135843825;ASGR2|0.501067283167;IGF1|0.754584465696;FGL1|0.474209518121;YWHAE|0.549864337179;SRGN|1.45291547513;SSC5D|0.531207406843;APOB|0.876866712624;ICAM1|1.19954082574;DSG2|0.857917632149;ACTB|1.14031937931;CHL1|0.232844999595;FLNA|0.768127250901;NEO1|1.40627342219;C3|1.09632103858;TGFBI|1.15584114417;LRP1|1.3945300732;MINPP1|1.2101079992;UMOD|1.21463827598;KRT14|0.626363348885;GP…	22	8366	54	81321	http://www.ebi.ac.uk/QuickGO/GTerm?id=GO:0007275
5	5	regulation of peptide transport	GO:0090087	5.31e-09	1.65e-07	-1.13	-1.74	11.9394	-7.23314	IGF1|0.754584465696;YWHAE|0.549864337179;SRGN|1.45291547513;SSC5D|0.531207406843;FLNA|0.768127250901;LRP1|1.3945300732;GPLD1|0.89398749253	7	367	54	81321	http://www.ebi.ac.uk/QuickGO/GTerm?id=GO:0090087
2	2	biological adhesion	GO:0022610	5.32e-09	1.65e-07	1.44	2.1	11.9394	-7.23314	IGFBP7|0.246135843825;IGF1|0.754584465696;FGL1|0.474209518121;ICAM1|1.19954082574;DSG2|0.857917632149;ACTB|1.14031937931;CHL1|0.232844999595;FLNA|0.768127250901;TGFBI|1.15584114417;LRP1|1.3945300732;UMOD|1.21463827598;ICAM2|1.30280171147;CDH1|0.668090731879;MMRN2|1.14889094959	14	2943	54	81321	http://www.ebi.ac.uk/QuickGO/GTerm?id=GO:0022610
7	7	cellular response to beta-amyloid	GO:1904646	5.39e-09	1.65e-07	0.18	0.21	11.9394	-7.23314	CACNA2D1|0.522450327006;IGF1|0.754584465696;ICAM1|1.19954082574;LRP1|1.3945300732	4	31	54	81321	http://www.ebi.ac.uk/QuickGO/GTerm?id=GO:1904646
6	6	response to beta-amyloid	GO:1904645	7.93e-09	2.4e-07	0.18	0.21	11.9394	-7.23314	CACNA2D1|0.522450327006;IGF1|0.754584465696;ICAM1|1.19954082574;LRP1|1.3945300732	4	34	54	81321	http://www.ebi.ac.uk/QuickGO/GTerm?id=GO:1904645
3	3	single-multicellular organism process	GO:0044707	8.5e-09	2.54e-07	-4.48	-6.75	11.9394	-7.23314	IGFBP7|0.246135843825;ASGR2|0.501067283167;CACNA2D1|0.522450327006;PFN1|2.67537273593;IGF1|0.754584465696;YWHAE|0.549864337179;SRGN|1.45291547513;SSC5D|0.531207406843;APOB|0.876866712624;ICAM1|1.19954082574;IGKC|0.785110945943;DSG2|0.857917632149;ACTB|1.14031937931;CHL1|0.232844999595;FLNA|0.768127250901;NEO1|1.40627342219;C3|1.09632103858;TGFBI|1.15584114417;LRP1|1.3945300732;MINPP1|1.2101079992…	25	11221	54	81321	http://www.ebi.ac.uk/QuickGO/GTerm?id=GO:0044707
2	2	multicellular organismal process	GO:0032501	9.04e-09	2.67e-07	-4.8	-7.23	11.9394	-7.23314	IGFBP7|0.246135843825;ASGR2|0.501067283167;CACNA2D1|0.522450327006;PFN1|2.67537273593;IGF1|0.754584465696;FGL1|0.474209518121;YWHAE|0.549864337179;SRGN|1.45291547513;SSC5D|0.531207406843;APOB|0.876866712624;ICAM1|1.19954082574;IGKC|0.785110945943;DSG2|0.857917632149;ACTB|1.14031937931;CHL1|0.232844999595;FLNA|0.768127250901;NEO1|1.40627342219;C3|1.09632103858;TGFBI|1.15584114417;LRP1|1.3945300732…	26	12199	54	81321	http://www.ebi.ac.uk/QuickGO/GTerm?id=GO:0032501
3	3	leukocyte migration	GO:0050900	1e-08	2.93e-07	-0.11	-0.22	11.9394	-7.23314	APOB|0.876866712624;ICAM1|1.19954082574;IGKC|0.785110945943;IGLL1|1.27017655571;IGLC2|0.88011546365;UMOD|1.21463827598;IGHV2-5|0.852796686679;IGLV2-14|1.33778313161	8	635	54	81321	http://www.ebi.ac.uk/QuickGO/GTerm?id=GO:0050900
3	3	single-organism developmental process	GO:0044767	1.06e-08	3.07e-07	1.45	2.1	11.9394	-7.23314	IGFBP7|0.246135843825;ASGR2|0.501067283167;TAGLN2|1.99747237799;IGF1|0.754584465696;APOD|0.866333860942;YWHAE|0.549864337179;SRGN|1.45291547513;SSC5D|0.531207406843;APOB|0.876866712624;ICAM1|1.19954082574;DSG2|0.857917632149;ACTB|1.14031937931;CHL1|0.232844999595;FLNA|0.768127250901;NEO1|1.40627342219;C3|1.09632103858;TGFBI|1.15584114417;LRP1|1.3945300732;MINPP1|1.2101079992;UMOD|1.21463827598;KR…	24	10428	54	81321	http://www.ebi.ac.uk/QuickGO/GTerm?id=GO:0044767
3	3	positive regulation of cellular process	GO:0048522	1.34e-08	3.81e-07	2.55	3.75	11.9394	-7.23314	PFN1|2.67537273593;IGHV1-18|1.5526468826;IGF1|0.754584465696;YWHAE|0.549864337179;APOB|0.876866712624;ICAM1|1.19954082574;IGKC|0.785110945943;ACTB|1.14031937931;IGLL1|1.27017655571;FLNA|0.768127250901;NEO1|1.40627342219;IGHV3-38|1.20667235697;C3|1.09632103858;IGLC2|0.88011546365;IGHV3OR15-7|1.25332259319;LRP1|1.3945300732;IGHV1OR15-1|1.33873203312;IGHV3-64|1.37196961474;GPLD1|0.89398749253;IGHV2-…	21	7974	54	81321	http://www.ebi.ac.uk/QuickGO/GTerm?id=GO:0048522
4	4	tissue development	GO:0009888	1.89e-08	5.32e-07	0.86	1.22	11.9394	-7.23314	ASGR2|0.501067283167;TAGLN2|1.99747237799;IGF1|0.754584465696;SRGN|1.45291547513;ICAM1|1.19954082574;DSG2|0.857917632149;FLNA|0.768127250901;TGFBI|1.15584114417;MINPP1|1.2101079992;UMOD|1.21463827598;KRT14|0.626363348885;GPLD1|0.89398749253;ADAMTSL4|1.21039738542	13	2712	54	81321	http://www.ebi.ac.uk/QuickGO/GTerm?id=GO:0009888
4	4	system development	GO:0048731	2e-08	5.57e-07	1.21	1.75	11.9394	-7.23314	ASGR2|0.501067283167;IGF1|0.754584465696;FGL1|0.474209518121;YWHAE|0.549864337179;SRGN|1.45291547513;APOB|0.876866712624;ICAM1|1.19954082574;DSG2|0.857917632149;ACTB|1.14031937931;CHL1|0.232844999595;FLNA|0.768127250901;NEO1|1.40627342219;C3|1.09632103858;TGFBI|1.15584114417;LRP1|1.3945300732;MINPP1|1.2101079992;UMOD|1.21463827598;KRT14|0.626363348885;GPLD1|0.89398749253;MMRN2|1.14889094959	20	7354	54	81321	http://www.ebi.ac.uk/QuickGO/GTerm?id=GO:0048731
4	4	protein metabolic process	GO:0019538	2.76e-08	7.58e-07	3.68	5.45	11.9394	-7.23314	IGFBP7|0.246135843825;ASGR2|0.501067283167;IGHV1-18|1.5526468826;IGF1|0.754584465696;YWHAE|0.549864337179;SRGN|1.45291547513;CSF1R|1.31483098913;APOB|0.876866712624;ICAM1|1.19954082574;IGKC|0.785110945943;ACTB|1.14031937931;IGLL1|1.27017655571;FLNA|0.768127250901;IGHV3-38|1.20667235697;C3|1.09632103858;IGHV3OR15-7|1.25332259319;TGFBI|1.15584114417;LRP1|1.3945300732;MINPP1|1.2101079992;UMOD|1.2146…	28	14899	54	81321	http://www.ebi.ac.uk/QuickGO/GTerm?id=GO:0019538
2	2	signaling	GO:0023052	3.33e-08	9.04e-07	3.88	5.73	11.9394	-7.23314	ASGR2|0.501067283167;CACNA2D1|0.522450327006;IGHV1-18|1.5526468826;IGF1|0.754584465696;YWHAE|0.549864337179;SRGN|1.45291547513;CSF1R|1.31483098913;APOB|0.876866712624;ICAM1|1.19954082574;IGKC|0.785110945943;DSG2|0.857917632149;ACTB|1.14031937931;IGLL1|1.27017655571;CHL1|0.232844999595;FLNA|0.768127250901;NEO1|1.40627342219;IGHV3-38|1.20667235697;C3|1.09632103858;IGLC2|0.88011546365;IGHV3OR15-7|1.…	28	15024	54	81321	http://www.ebi.ac.uk/QuickGO/GTerm?id=GO:0023052
4	4	tube morphogenesis	GO:0035239	3.62e-08	9.73e-07	0.23	0.28	11.9394	-7.23314	IGF1|0.754584465696;APOB|0.876866712624;C3|1.09632103858;TGFBI|1.15584114417;LRP1|1.3945300732;GPLD1|0.89398749253;MMRN2|1.14889094959	7	486	54	81321	http://www.ebi.ac.uk/QuickGO/GTerm?id=GO:0035239
5	4,5	single-organism transport	GO:0044765	4.64e-08	1.23e-06	3.16	4.66	11.9394	-7.23314	CACNA2D1|0.522450327006;TCN1|1.29416997744;TAGLN2|1.99747237799;IGHV1-18|1.5526468826;IGF1|0.754584465696;APOD|0.866333860942;YWHAE|0.549864337179;SRGN|1.45291547513;SSC5D|0.531207406843;APOB|0.876866712624;ICAM1|1.19954082574;IGKC|0.785110945943;ACTB|1.14031937931;IGLL1|1.27017655571;FLNA|0.768127250901;IGHV3-38|1.20667235697;C3|1.09632103858;IGHV3OR15-7|1.25332259319;LRP1|1.3945300732;IGHV1OR15…	24	11238	54	81321	http://www.ebi.ac.uk/QuickGO/GTerm?id=GO:0044765
4	4	transport	GO:0006810	5.46e-08	1.42e-06	1.8	2.63	11.9394	-7.23314	ASGR2|0.501067283167;CACNA2D1|0.522450327006;TCN1|1.29416997744;TAGLN2|1.99747237799;IGHV1-18|1.5526468826;IGF1|0.754584465696;APOD|0.866333860942;YWHAE|0.549864337179;SRGN|1.45291547513;SSC5D|0.531207406843;APOB|0.876866712624;ICAM1|1.19954082574;IGKC|0.785110945943;ACTB|1.14031937931;IGLL1|1.27017655571;FLNA|0.768127250901;IGHV3-38|1.20667235697;C3|1.09632103858;IGLC2|0.88011546365;IGHV3OR15-7|…	27	14307	54	81321	http://www.ebi.ac.uk/QuickGO/GTerm?id=GO:0006810
3	3	cell communication	GO:0007154	5.49e-08	1.42e-06	3.88	5.73	11.9394	-7.23314	ASGR2|0.501067283167;CACNA2D1|0.522450327006;IGHV1-18|1.5526468826;IGF1|0.754584465696;YWHAE|0.549864337179;SRGN|1.45291547513;CSF1R|1.31483098913;APOB|0.876866712624;ICAM1|1.19954082574;IGKC|0.785110945943;DSG2|0.857917632149;ACTB|1.14031937931;IGLL1|1.27017655571;CHL1|0.232844999595;FLNA|0.768127250901;NEO1|1.40627342219;IGHV3-38|1.20667235697;C3|1.09632103858;IGLC2|0.88011546365;IGHV3OR15-7|1.…	28	15363	54	81321	http://www.ebi.ac.uk/QuickGO/GTerm?id=GO:0007154
6	6	acute inflammatory response	GO:0002526	5.66e-08	1.45e-06	-0.02	-0.09	11.9394	-7.23314	ICAM1|1.19954082574;IGKC|0.785110945943;C3|1.09632103858;IGHV2-5|0.852796686679;IGLV2-14|1.33778313161;MASP1|0.894530158818	6	303	54	81321	http://www.ebi.ac.uk/QuickGO/GTerm?id=GO:0002526
4	4	tube development	GO:0035295	6.26e-08	1.59e-06	0.62	0.87	11.9394	-7.23314	IGF1|0.754584465696;APOB|0.876866712624;C3|1.09632103858;TGFBI|1.15584114417;LRP1|1.3945300732;UMOD|1.21463827598;GPLD1|0.89398749253;MMRN2|1.14889094959	8	806	54	81321	http://www.ebi.ac.uk/QuickGO/GTerm?id=GO:0035295
3	3	cellular component organization	GO:0016043	6.66e-08	1.67e-06	4.24	6.28	11.9394	-7.23314	IGFBP7|0.246135843825;PFN1|2.67537273593;IGHV1-18|1.5526468826;IGF1|0.754584465696;YWHAE|0.549864337179;SRGN|1.45291547513;APOB|0.876866712624;ICAM1|1.19954082574;IGKC|0.785110945943;DSG2|0.857917632149;ACTB|1.14031937931;IGLL1|1.27017655571;CHL1|0.232844999595;FLNA|0.768127250901;NEO1|1.40627342219;IGHV3-38|1.20667235697;C3|1.09632103858;IGLC2|0.88011546365;IGHV3OR15-7|1.25332259319;TGFBI|1.1558…	26	13412	54	81321	http://www.ebi.ac.uk/QuickGO/GTerm?id=GO:0016043
3	3	establishment of localization	GO:0051234	7.16e-08	1.76e-06	1.8	2.63	11.9394	-7.23314	ASGR2|0.501067283167;CACNA2D1|0.522450327006;TCN1|1.29416997744;TAGLN2|1.99747237799;IGHV1-18|1.5526468826;IGF1|0.754584465696;APOD|0.866333860942;YWHAE|0.549864337179;SRGN|1.45291547513;SSC5D|0.531207406843;APOB|0.876866712624;ICAM1|1.19954082574;IGKC|0.785110945943;ACTB|1.14031937931;IGLL1|1.27017655571;FLNA|0.768127250901;IGHV3-38|1.20667235697;C3|1.09632103858;IGLC2|0.88011546365;IGHV3OR15-7|…	27	14488	54	81321	http://www.ebi.ac.uk/QuickGO/GTerm?id=GO:0051234
3	3	regulation of localization	GO:0032879	7.17e-08	1.76e-06	-0.97	-1.51	11.9394	-7.23314	CACNA2D1|0.522450327006;PFN1|2.67537273593;IGF1|0.754584465696;YWHAE|0.549864337179;SRGN|1.45291547513;SSC5D|0.531207406843;APOB|0.876866712624;ICAM1|1.19954082574;DSG2|0.857917632149;ACTB|1.14031937931;FLNA|0.768127250901;C3|1.09632103858;LRP1|1.3945300732;GPLD1|0.89398749253;MMRN2|1.14889094959	15	4250	54	81321	http://www.ebi.ac.uk/QuickGO/GTerm?id=GO:0032879
2	2	response to stimulus	GO:0050896	8.07e-08	1.97e-06	-2.31	-3.51	11.9394	-7.23314	IGFBP7|0.246135843825;ASGR2|0.501067283167;CACNA2D1|0.522450327006;IGKV2-40|1.6254177812;TCN1|1.29416997744;IGHV1-18|1.5526468826;SOD1|0.640477404075;IGF1|0.754584465696;FGL1|0.474209518121;YWHAE|0.549864337179;SRGN|1.45291547513;CSF1R|1.31483098913;SSC5D|0.531207406843;APOB|0.876866712624;IGLV5-52|0.726395557699;ICAM1|1.19954082574;IGKC|0.785110945943;DSG2|0.857917632149;ACTB|1.14031937931;IGLL1…	41	32456	54	81321	http://www.ebi.ac.uk/QuickGO/GTerm?id=GO:0050896
6	4,6	regulation of protein activation cascade	GO:2000257	9.16e-08	2.21e-06	-0.17	-0.31	11.9394	-7.23314	IGKC|0.785110945943;C3|1.09632103858;IGHV2-5|0.852796686679;IGLV2-14|1.33778313161;MASP1|0.894530158818	5	164	54	81321	http://www.ebi.ac.uk/QuickGO/GTerm?id=GO:2000257
3	3	single-organism localization	GO:1902578	9.78e-08	2.33e-06	3.16	4.66	11.9394	-7.23314	CACNA2D1|0.522450327006;TCN1|1.29416997744;TAGLN2|1.99747237799;IGHV1-18|1.5526468826;IGF1|0.754584465696;APOD|0.866333860942;YWHAE|0.549864337179;SRGN|1.45291547513;SSC5D|0.531207406843;APOB|0.876866712624;ICAM1|1.19954082574;IGKC|0.785110945943;ACTB|1.14031937931;IGLL1|1.27017655571;FLNA|0.768127250901;IGHV3-38|1.20667235697;C3|1.09632103858;IGHV3OR15-7|1.25332259319;LRP1|1.3945300732;IGHV1OR15…	24	11679	54	81321	http://www.ebi.ac.uk/QuickGO/GTerm?id=GO:1902578
3	3	response to chemical	GO:0042221	1.11e-07	2.62e-06	-3.51	-5.3	11.9394	-7.23314	IGFBP7|0.246135843825;CACNA2D1|0.522450327006;TCN1|1.29416997744;SOD1|0.640477404075;IGF1|0.754584465696;YWHAE|0.549864337179;CSF1R|1.31483098913;SSC5D|0.531207406843;APOB|0.876866712624;ICAM1|1.19954082574;DSG2|0.857917632149;ACTB|1.14031937931;CHL1|0.232844999595;NEO1|1.40627342219;C3|1.09632103858;LRP1|1.3945300732;KRT14|0.626363348885;GPLD1|0.89398749253;MMRN2|1.14889094959	19	7329	54	81321	http://www.ebi.ac.uk/QuickGO/GTerm?id=GO:0042221
2	2	cellular component organization or biogenesis	GO:0071840	1.21e-07	2.84e-06	4.24	6.28	11.9394	-7.23314	IGFBP7|0.246135843825;PFN1|2.67537273593;IGHV1-18|1.5526468826;IGF1|0.754584465696;YWHAE|0.549864337179;SRGN|1.45291547513;APOB|0.876866712624;ICAM1|1.19954082574;IGKC|0.785110945943;DSG2|0.857917632149;ACTB|1.14031937931;IGLL1|1.27017655571;CHL1|0.232844999595;FLNA|0.768127250901;NEO1|1.40627342219;IGHV3-38|1.20667235697;C3|1.09632103858;IGLC2|0.88011546365;IGHV3OR15-7|1.25332259319;TGFBI|1.1558…	26	13806	54	81321	http://www.ebi.ac.uk/QuickGO/GTerm?id=GO:0071840
4	3,4	signal transduction	GO:0007165	1.26e-07	2.92e-06	3.53	5.21	11.9394	-7.23314	ASGR2|0.501067283167;IGHV1-18|1.5526468826;IGF1|0.754584465696;YWHAE|0.549864337179;SRGN|1.45291547513;CSF1R|1.31483098913;APOB|0.876866712624;ICAM1|1.19954082574;IGKC|0.785110945943;ACTB|1.14031937931;IGLL1|1.27017655571;CHL1|0.232844999595;FLNA|0.768127250901;NEO1|1.40627342219;IGHV3-38|1.20667235697;C3|1.09632103858;IGLC2|0.88011546365;IGHV3OR15-7|1.25332259319;LRP1|1.3945300732;IGHV1OR15-1|1.…	26	13833	54	81321	http://www.ebi.ac.uk/QuickGO/GTerm?id=GO:0007165
3	3	regulation of cellular process	GO:0050794	1.37e-07	3.15e-06	3.63	5.37	11.9394	-7.23314	IGFBP7|0.246135843825;ASGR2|0.501067283167;CACNA2D1|0.522450327006;PFN1|2.67537273593;IGHV1-18|1.5526468826;IGF1|0.754584465696;FGL1|0.474209518121;YWHAE|0.549864337179;SRGN|1.45291547513;CSF1R|1.31483098913;SSC5D|0.531207406843;APOB|0.876866712624;ICAM1|1.19954082574;IGKC|0.785110945943;DSG2|0.857917632149;ACTB|1.14031937931;IGLL1|1.27017655571;CHL1|0.232844999595;FLNA|0.768127250901;NEO1|1.4062…	37	27126	54	81321	http://www.ebi.ac.uk/QuickGO/GTerm?id=GO:0050794
3	3	single organism signaling	GO:0044700	1.44e-07	3.28e-06	3.82	5.65	11.9394	-7.23314	ASGR2|0.501067283167;CACNA2D1|0.522450327006;IGHV1-18|1.5526468826;IGF1|0.754584465696;YWHAE|0.549864337179;SRGN|1.45291547513;CSF1R|1.31483098913;APOB|0.876866712624;ICAM1|1.19954082574;IGKC|0.785110945943;DSG2|0.857917632149;ACTB|1.14031937931;IGLL1|1.27017655571;CHL1|0.232844999595;FLNA|0.768127250901;NEO1|1.40627342219;IGHV3-38|1.20667235697;C3|1.09632103858;IGHV3OR15-7|1.25332259319;LRP1|1.3…	27	14972	54	81321	http://www.ebi.ac.uk/QuickGO/GTerm?id=GO:0044700
3	3	cellular response to stimulus	GO:0051716	1.65e-07	3.71e-06	2.94	4.33	11.9394	-7.23314	IGFBP7|0.246135843825;ASGR2|0.501067283167;CACNA2D1|0.522450327006;IGHV1-18|1.5526468826;SOD1|0.640477404075;IGF1|0.754584465696;YWHAE|0.549864337179;SRGN|1.45291547513;CSF1R|1.31483098913;APOB|0.876866712624;ICAM1|1.19954082574;IGKC|0.785110945943;ACTB|1.14031937931;IGLL1|1.27017655571;CHL1|0.232844999595;FLNA|0.768127250901;NEO1|1.40627342219;IGHV3-38|1.20667235697;C3|1.09632103858;IGLC2|0.8801…	29	17260	54	81321	http://www.ebi.ac.uk/QuickGO/GTerm?id=GO:0051716
6	6	cardiac muscle cell action potential	GO:0086001	2.04e-07	4.54e-06	-0.72	-1.14	11.9394	-7.23314	CACNA2D1|0.522450327006;YWHAE|0.549864337179;DSG2|0.857917632149;FLNA|0.768127250901	4	75	54	81321	http://www.ebi.ac.uk/QuickGO/GTerm?id=GO:0086001
5	5	chemical homeostasis	GO:0048878	2.35e-07	5.2e-06	-1.53	-2.34	11.9394	-7.23314	ASGR2|0.501067283167;CACNA2D1|0.522450327006;IGF1|0.754584465696;YWHAE|0.549864337179;APOB|0.876866712624;ICAM1|1.19954082574;NEO1|1.40627342219;LRP1|1.3945300732;UMOD|1.21463827598;GPLD1|0.89398749253	10	1772	54	81321	http://www.ebi.ac.uk/QuickGO/GTerm?id=GO:0048878
3	3	regulation of biological quality	GO:0065008	2.48e-07	5.42e-06	-2.55	-3.87	11.9394	-7.23314	ASGR2|0.501067283167;CACNA2D1|0.522450327006;PFN1|2.67537273593;IGF1|0.754584465696;YWHAE|0.549864337179;SRGN|1.45291547513;APOB|0.876866712624;ICAM1|1.19954082574;IGKC|0.785110945943;DSG2|0.857917632149;ACTB|1.14031937931;FLNA|0.768127250901;NEO1|1.40627342219;C3|1.09632103858;LRP1|1.3945300732;UMOD|1.21463827598;F5|0.885976087316;GPLD1|0.89398749253	18	6902	54	81321	http://www.ebi.ac.uk/QuickGO/GTerm?id=GO:0065008
7	6,7	regulation of acute inflammatory response	GO:0002673	2.91e-07	6.3e-06	-0.17	-0.31	11.9394	-7.23314	IGKC|0.785110945943;C3|1.09632103858;IGHV2-5|0.852796686679;IGLV2-14|1.33778313161;MASP1|0.894530158818	5	207	54	81321	http://www.ebi.ac.uk/QuickGO/GTerm?id=GO:0002673
4	4	homeostatic process	GO:0042592	3.24e-07	6.95e-06	-1.69	-2.58	11.9394	-7.23314	ASGR2|0.501067283167;CACNA2D1|0.522450327006;IGF1|0.754584465696;YWHAE|0.549864337179;APOB|0.876866712624;ICAM1|1.19954082574;IGKC|0.785110945943;ACTB|1.14031937931;NEO1|1.40627342219;LRP1|1.3945300732;UMOD|1.21463827598;GPLD1|0.89398749253	12	2877	54	81321	http://www.ebi.ac.uk/QuickGO/GTerm?id=GO:0042592
4	4	response to oxygen-containing compound	GO:1901700	3.59e-07	7.63e-06	-1.7	-2.6	11.9394	-7.23314	IGFBP7|0.246135843825;CACNA2D1|0.522450327006;SOD1|0.640477404075;IGF1|0.754584465696;APOB|0.876866712624;ICAM1|1.19954082574;DSG2|0.857917632149;ACTB|1.14031937931;C3|1.09632103858;LRP1|1.3945300732;GPLD1|0.89398749253	11	2356	54	81321	http://www.ebi.ac.uk/QuickGO/GTerm?id=GO:1901700
4	4	regulation of immune effector process	GO:0002697	4.61e-07	9.73e-06	-0.25	-0.42	11.9394	-7.23314	ICAM1|1.19954082574;IGKC|0.785110945943;C3|1.09632103858;IGLC2|0.88011546365;IGHV2-5|0.852796686679;IGLV2-14|1.33778313161;MASP1|0.894530158818	7	709	54	81321	http://www.ebi.ac.uk/QuickGO/GTerm?id=GO:0002697
5	4,5	animal organ development	GO:0048513	4.93e-07	1.03e-05	-0.67	-1.06	11.9394	-7.23314	ASGR2|0.501067283167;IGF1|0.754584465696;FGL1|0.474209518121;YWHAE|0.549864337179;SRGN|1.45291547513;ICAM1|1.19954082574;DSG2|0.857917632149;ACTB|1.14031937931;FLNA|0.768127250901;TGFBI|1.15584114417;LRP1|1.3945300732;MINPP1|1.2101079992;UMOD|1.21463827598;KRT14|0.626363348885;GPLD1|0.89398749253	15	4937	54	81321	http://www.ebi.ac.uk/QuickGO/GTerm?id=GO:0048513
6	6	membrane repolarization during action potential	GO:0086011	5.55e-07	1.15e-05	-0.66	-1.04	11.9394	-7.23314	CACNA2D1|0.522450327006;YWHAE|0.549864337179;FLNA|0.768127250901	3	24	54	81321	http://www.ebi.ac.uk/QuickGO/GTerm?id=GO:0086011
7	4,6,7	immune response-regulating cell surface receptor signaling pathway involved in phagocytosis	GO:0002433	5.67e-07	1.16e-05	-0.18	-0.33	11.9394	-7.23314	IGKC|0.785110945943;ACTB|1.14031937931;IGLC2|0.88011546365;IGHV2-5|0.852796686679;IGLV2-14|1.33778313161	5	237	54	81321	http://www.ebi.ac.uk/QuickGO/GTerm?id=GO:0002433
9	5,7,8,9	Fc-gamma receptor signaling pathway involved in phagocytosis	GO:0038096	5.67e-07	1.16e-05	-0.18	-0.33	11.9394	-7.23314	IGKC|0.785110945943;ACTB|1.14031937931;IGLC2|0.88011546365;IGHV2-5|0.852796686679;IGLV2-14|1.33778313161	5	237	54	81321	http://www.ebi.ac.uk/QuickGO/GTerm?id=GO:0038096
8	7,8	Fc-gamma receptor signaling pathway	GO:0038094	6.29e-07	1.27e-05	-0.18	-0.33	11.9394	-7.23314	IGKC|0.785110945943;ACTB|1.14031937931;IGLC2|0.88011546365;IGHV2-5|0.852796686679;IGLV2-14|1.33778313161	5	242	54	81321	http://www.ebi.ac.uk/QuickGO/GTerm?id=GO:0038094
7	7	regulation of protein processing	GO:0070613	6.42e-07	1.28e-05	-0.17	-0.31	11.9394	-7.23314	IGKC|0.785110945943;C3|1.09632103858;IGHV2-5|0.852796686679;IGLV2-14|1.33778313161;MASP1|0.894530158818	5	243	54	81321	http://www.ebi.ac.uk/QuickGO/GTerm?id=GO:0070613
6	6	regulation of protein maturation	GO:1903317	6.55e-07	1.3e-05	-0.17	-0.31	11.9394	-7.23314	IGKC|0.785110945943;C3|1.09632103858;IGHV2-5|0.852796686679;IGLV2-14|1.33778313161;MASP1|0.894530158818	5	244	54	81321	http://www.ebi.ac.uk/QuickGO/GTerm?id=GO:1903317
8	6,7,8	Fc receptor mediated stimulatory signaling pathway	GO:0002431	7.09e-07	1.4e-05	-0.18	-0.33	11.9394	-7.23314	IGKC|0.785110945943;ACTB|1.14031937931;IGLC2|0.88011546365;IGHV2-5|0.852796686679;IGLV2-14|1.33778313161	5	248	54	81321	http://www.ebi.ac.uk/QuickGO/GTerm?id=GO:0002431
4	4	response to organic substance	GO:0010033	8.34e-07	1.63e-05	-0.65	-1.03	11.9394	-7.23314	IGFBP7|0.246135843825;CACNA2D1|0.522450327006;IGF1|0.754584465696;YWHAE|0.549864337179;CSF1R|1.31483098913;SSC5D|0.531207406843;APOB|0.876866712624;ICAM1|1.19954082574;DSG2|0.857917632149;ACTB|1.14031937931;NEO1|1.40627342219;C3|1.09632103858;LRP1|1.3945300732;GPLD1|0.89398749253;MMRN2|1.14889094959	15	5147	54	81321	http://www.ebi.ac.uk/QuickGO/GTerm?id=GO:0010033
3	2,3	regulation of biological process	GO:0050789	9.63e-07	1.86e-05	3.63	5.37	11.9394	-7.23314	IGFBP7|0.246135843825;ASGR2|0.501067283167;CACNA2D1|0.522450327006;PFN1|2.67537273593;IGHV1-18|1.5526468826;IGF1|0.754584465696;FGL1|0.474209518121;YWHAE|0.549864337179;SRGN|1.45291547513;CSF1R|1.31483098913;SSC5D|0.531207406843;APOB|0.876866712624;ICAM1|1.19954082574;IGKC|0.785110945943;DSG2|0.857917632149;ACTB|1.14031937931;IGLL1|1.27017655571;CHL1|0.232844999595;FLNA|0.768127250901;NEO1|1.4062…	37	29043	54	81321	http://www.ebi.ac.uk/QuickGO/GTerm?id=GO:0050789
4	4	cell-cell adhesion	GO:0098609	1.26e-06	2.41e-05	-0.34	-0.56	11.9394	-7.23314	IGF1|0.754584465696;FGL1|0.474209518121;ICAM1|1.19954082574;DSG2|0.857917632149;ACTB|1.14031937931;FLNA|0.768127250901;UMOD|1.21463827598;ICAM2|1.30280171147;CDH1|0.668090731879	9	1639	54	81321	http://www.ebi.ac.uk/QuickGO/GTerm?id=GO:0098609
3	3	response to endogenous stimulus	GO:0009719	1.26e-06	2.41e-05	-0.47	-0.76	11.9394	-7.23314	IGFBP7|0.246135843825;CACNA2D1|0.522450327006;IGF1|0.754584465696;APOB|0.876866712624;ICAM1|1.19954082574;DSG2|0.857917632149;ACTB|1.14031937931;NEO1|1.40627342219;C3|1.09632103858;LRP1|1.3945300732;GPLD1|0.89398749253	11	2680	54	81321	http://www.ebi.ac.uk/QuickGO/GTerm?id=GO:0009719
2	2	biological regulation	GO:0065007	1.33e-06	2.5e-05	1.35	1.96	11.9394	-7.23314	IGFBP7|0.246135843825;ASGR2|0.501067283167;CACNA2D1|0.522450327006;PFN1|2.67537273593;IGHV1-18|1.5526468826;IGF1|0.754584465696;FGL1|0.474209518121;YWHAE|0.549864337179;SRGN|1.45291547513;CSF1R|1.31483098913;SSC5D|0.531207406843;APOB|0.876866712624;ICAM1|1.19954082574;IGKC|0.785110945943;DSG2|0.857917632149;ACTB|1.14031937931;IGLL1|1.27017655571;CHL1|0.232844999595;FLNA|0.768127250901;NEO1|1.4062…	38	30827	54	81321	http://www.ebi.ac.uk/QuickGO/GTerm?id=GO:0065007
4	4	regulation of cellular component movement	GO:0051270	1.35e-06	2.53e-05	-0.36	-0.59	11.9394	-7.23314	PFN1|2.67537273593;IGF1|0.754584465696;ICAM1|1.19954082574;DSG2|0.857917632149;FLNA|0.768127250901;LRP1|1.3945300732;GPLD1|0.89398749253;MMRN2|1.14889094959	8	1212	54	81321	http://www.ebi.ac.uk/QuickGO/GTerm?id=GO:0051270
5	5	blood coagulation	GO:0007596	1.48e-06	2.75e-05	-0.26	-0.44	11.9394	-7.23314	IGF1|0.754584465696;SRGN|1.45291547513;APOB|0.876866712624;ACTB|1.14031937931;FLNA|0.768127250901;C3|1.09632103858;F5|0.885976087316	7	845	54	81321	http://www.ebi.ac.uk/QuickGO/GTerm?id=GO:0007596
5	5	hemostasis	GO:0007599	1.54e-06	2.84e-05	-0.26	-0.44	11.9394	-7.23314	IGF1|0.754584465696;SRGN|1.45291547513;APOB|0.876866712624;ACTB|1.14031937931;FLNA|0.768127250901;C3|1.09632103858;F5|0.885976087316	7	850	54	81321	http://www.ebi.ac.uk/QuickGO/GTerm?id=GO:0007599
4	4	coagulation	GO:0050817	1.72e-06	3.16e-05	-0.26	-0.44	11.9394	-7.23314	IGF1|0.754584465696;SRGN|1.45291547513;APOB|0.876866712624;ACTB|1.14031937931;FLNA|0.768127250901;C3|1.09632103858;F5|0.885976087316	7	865	54	81321	http://www.ebi.ac.uk/QuickGO/GTerm?id=GO:0050817
3	3	positive regulation of transport	GO:0051050	1.94e-06	3.51e-05	-1.07	-1.65	11.9394	-7.23314	CACNA2D1|0.522450327006;IGF1|0.754584465696;YWHAE|0.549864337179;ACTB|1.14031937931;FLNA|0.768127250901;C3|1.09632103858;LRP1|1.3945300732;GPLD1|0.89398749253	8	1273	54	81321	http://www.ebi.ac.uk/QuickGO/GTerm?id=GO:0051050
8	6,7,8	cardiac muscle cell membrane repolarization	GO:0099622	1.95e-06	3.51e-05	-0.66	-1.04	11.9394	-7.23314	CACNA2D1|0.522450327006;YWHAE|0.549864337179;FLNA|0.768127250901	3	36	54	81321	http://www.ebi.ac.uk/QuickGO/GTerm?id=GO:0099622
5	5	cardiovascular system development	GO:0072358	1.98e-06	3.55e-05	-0.01	-0.08	11.9394	-7.23314	IGF1|0.754584465696;APOB|0.876866712624;DSG2|0.857917632149;C3|1.09632103858;TGFBI|1.15584114417;LRP1|1.3945300732;GPLD1|0.89398749253;MMRN2|1.14889094959	8	1277	54	81321	http://www.ebi.ac.uk/QuickGO/GTerm?id=GO:0072358
6	5,6	regulation of inflammatory response	GO:0050727	2.24e-06	3.98e-05	-0.51	-0.82	11.9394	-7.23314	IGF1|0.754584465696;IGKC|0.785110945943;C3|1.09632103858;IGHV2-5|0.852796686679;IGLV2-14|1.33778313161;MASP1|0.894530158818	6	570	54	81321	http://www.ebi.ac.uk/QuickGO/GTerm?id=GO:0050727
10	7,9,10	platelet degranulation	GO:0002576	2.28e-06	4.02e-05	-0.23	-0.4	11.9394	-7.23314	TAGLN2|1.99747237799;IGF1|0.754584465696;SRGN|1.45291547513;FLNA|0.768127250901	4	137	54	81321	http://www.ebi.ac.uk/QuickGO/GTerm?id=GO:0002576
8	5,6,7,8	regulation of membrane repolarization	GO:0060306	2.3e-06	4.02e-05	-0.66	-1.04	11.9394	-7.23314	CACNA2D1|0.522450327006;YWHAE|0.549864337179;FLNA|0.768127250901	3	38	54	81321	http://www.ebi.ac.uk/QuickGO/GTerm?id=GO:0060306
5	5	inflammatory response	GO:0006954	2.33e-06	4.04e-05	-0.04	-0.12	11.9394	-7.23314	IGF1|0.754584465696;ICAM1|1.19954082574;IGKC|0.785110945943;C3|1.09632103858;LRP1|1.3945300732;IGHV2-5|0.852796686679;IGLV2-14|1.33778313161;MASP1|0.894530158818	8	1305	54	81321	http://www.ebi.ac.uk/QuickGO/GTerm?id=GO:0006954
5	5	bone mineralization	GO:0030282	2.42e-06	4.17e-05	0.18	0.21	11.9394	-7.23314	ASGR2|0.501067283167;IGF1|0.754584465696;SRGN|1.45291547513;MINPP1|1.2101079992	4	139	54	81321	http://www.ebi.ac.uk/QuickGO/GTerm?id=GO:0030282
5	5	positive regulation of cell migration	GO:0030335	2.48e-06	4.24e-05	-0.37	-0.6	11.9394	-7.23314	PFN1|2.67537273593;IGF1|0.754584465696;ICAM1|1.19954082574;FLNA|0.768127250901;LRP1|1.3945300732;GPLD1|0.89398749253	6	580	54	81321	http://www.ebi.ac.uk/QuickGO/GTerm?id=GO:0030335
9	6,7,8,9	regulation of peptide secretion	GO:0002791	2.55e-06	4.32e-05	-0.31	-0.52	11.9394	-7.23314	IGF1|0.754584465696;SRGN|1.45291547513;SSC5D|0.531207406843;LRP1|1.3945300732;GPLD1|0.89398749253	5	322	54	81321	http://www.ebi.ac.uk/QuickGO/GTerm?id=GO:0002791
4	4	response to drug	GO:0042493	2.76e-06	4.66e-05	0.48	0.65	11.9394	-7.23314	IGFBP7|0.246135843825;TCN1|1.29416997744;ICAM1|1.19954082574;DSG2|0.857917632149;ACTB|1.14031937931;GPLD1|0.89398749253	6	591	54	81321	http://www.ebi.ac.uk/QuickGO/GTerm?id=GO:0042493
3	3	regulation of multicellular organismal process	GO:0051239	3.06e-06	5.1e-05	-0.91	-1.42	11.9394	-7.23314	CACNA2D1|0.522450327006;PFN1|2.67537273593;IGF1|0.754584465696;YWHAE|0.549864337179;SRGN|1.45291547513;SSC5D|0.531207406843;ICAM1|1.19954082574;DSG2|0.857917632149;FLNA|0.768127250901;C3|1.09632103858;LRP1|1.3945300732;GPLD1|0.89398749253;MMRN2|1.14889094959	13	4242	54	81321	http://www.ebi.ac.uk/QuickGO/GTerm?id=GO:0051239
5	5	cell differentiation	GO:0030154	3.07e-06	5.1e-05	0.59	0.82	11.9394	-7.23314	TAGLN2|1.99747237799;IGF1|0.754584465696;YWHAE|0.549864337179;APOB|0.876866712624;ICAM1|1.19954082574;DSG2|0.857917632149;ACTB|1.14031937931;CHL1|0.232844999595;FLNA|0.768127250901;NEO1|1.40627342219;C3|1.09632103858;TGFBI|1.15584114417;LRP1|1.3945300732;KRT14|0.626363348885;GPLD1|0.89398749253;ADAMTSL4|1.21039738542	16	6508	54	81321	http://www.ebi.ac.uk/QuickGO/GTerm?id=GO:0030154
9	5,8,9	regulation of heart rate by cardiac conduction	GO:0086091	3.12e-06	5.15e-05	-0.61	-0.97	11.9394	-7.23314	CACNA2D1|0.522450327006;YWHAE|0.549864337179;DSG2|0.857917632149	3	42	54	81321	http://www.ebi.ac.uk/QuickGO/GTerm?id=GO:0086091
5	4,5	positive regulation of cell motility	GO:2000147	3.16e-06	5.18e-05	-0.37	-0.6	11.9394	-7.23314	PFN1|2.67537273593;IGF1|0.754584465696;ICAM1|1.19954082574;FLNA|0.768127250901;LRP1|1.3945300732;GPLD1|0.89398749253	6	605	54	81321	http://www.ebi.ac.uk/QuickGO/GTerm?id=GO:2000147
5	5	vasculature development	GO:0001944	3.24e-06	5.27e-05	0.23	0.28	11.9394	-7.23314	IGF1|0.754584465696;APOB|0.876866712624;C3|1.09632103858;TGFBI|1.15584114417;LRP1|1.3945300732;GPLD1|0.89398749253;MMRN2|1.14889094959	7	952	54	81321	http://www.ebi.ac.uk/QuickGO/GTerm?id=GO:0001944
6	6	epithelial cell differentiation	GO:0030855	3.33e-06	5.38e-05	-0.46	-0.75	11.9394	-7.23314	TAGLN2|1.99747237799;IGF1|0.754584465696;ICAM1|1.19954082574;DSG2|0.857917632149;FLNA|0.768127250901;KRT14|0.626363348885;ADAMTSL4|1.21039738542	7	956	54	81321	http://www.ebi.ac.uk/QuickGO/GTerm?id=GO:0030855
4	3,4	regulation of cell adhesion	GO:0030155	3.39e-06	5.45e-05	0.56	0.78	11.9394	-7.23314	IGF1|0.754584465696;FGL1|0.474209518121;ICAM1|1.19954082574;FLNA|0.768127250901;TGFBI|1.15584114417;LRP1|1.3945300732;MMRN2|1.14889094959	7	959	54	81321	http://www.ebi.ac.uk/QuickGO/GTerm?id=GO:0030155
4	4	positive regulation of cellular component movement	GO:0051272	3.63e-06	5.79e-05	-0.37	-0.6	11.9394	-7.23314	PFN1|2.67537273593;IGF1|0.754584465696;ICAM1|1.19954082574;FLNA|0.768127250901;LRP1|1.3945300732;GPLD1|0.89398749253	6	620	54	81321	http://www.ebi.ac.uk/QuickGO/GTerm?id=GO:0051272
3	3	positive regulation of locomotion	GO:0040017	3.94e-06	6.25e-05	-0.37	-0.6	11.9394	-7.23314	PFN1|2.67537273593;IGF1|0.754584465696;ICAM1|1.19954082574;FLNA|0.768127250901;LRP1|1.3945300732;GPLD1|0.89398749253	6	629	54	81321	http://www.ebi.ac.uk/QuickGO/GTerm?id=GO:0040017
3	3	anatomical structure morphogenesis	GO:0009653	4.61e-06	7.26e-05	1.3	1.88	11.9394	-7.23314	IGF1|0.754584465696;FGL1|0.474209518121;APOB|0.876866712624;ICAM1|1.19954082574;ACTB|1.14031937931;CHL1|0.232844999595;FLNA|0.768127250901;NEO1|1.40627342219;C3|1.09632103858;TGFBI|1.15584114417;LRP1|1.3945300732;GPLD1|0.89398749253;MMRN2|1.14889094959	13	4404	54	81321	http://www.ebi.ac.uk/QuickGO/GTerm?id=GO:0009653
7	5,6,7	membrane repolarization	GO:0086009	4.99e-06	7.81e-05	-0.66	-1.04	11.9394	-7.23314	CACNA2D1|0.522450327006;YWHAE|0.549864337179;FLNA|0.768127250901	3	49	54	81321	http://www.ebi.ac.uk/QuickGO/GTerm?id=GO:0086009
5	5	circulatory system development	GO:0072359	5.19e-06	8.07e-05	-0.01	-0.08	11.9394	-7.23314	IGF1|0.754584465696;APOB|0.876866712624;DSG2|0.857917632149;C3|1.09632103858;TGFBI|1.15584114417;LRP1|1.3945300732;GPLD1|0.89398749253;MMRN2|1.14889094959	8	1456	54	81321	http://www.ebi.ac.uk/QuickGO/GTerm?id=GO:0072359
5	5	regulation of cell migration	GO:0030334	5.24e-06	8.09e-05	0.29	0.37	11.9394	-7.23314	PFN1|2.67537273593;IGF1|0.754584465696;ICAM1|1.19954082574;FLNA|0.768127250901;LRP1|1.3945300732;GPLD1|0.89398749253;MMRN2|1.14889094959	7	1025	54	81321	http://www.ebi.ac.uk/QuickGO/GTerm?id=GO:0030334
4	4	regulation of protein localization	GO:0032880	5.48e-06	8.38e-05	-1.18	-1.83	11.9394	-7.23314	IGF1|0.754584465696;YWHAE|0.549864337179;SRGN|1.45291547513;SSC5D|0.531207406843;ACTB|1.14031937931;FLNA|0.768127250901;LRP1|1.3945300732;GPLD1|0.89398749253	8	1467	54	81321	http://www.ebi.ac.uk/QuickGO/GTerm?id=GO:0032880
8	5,7,8	cardiac conduction	GO:0061337	5.5e-06	8.38e-05	-0.72	-1.14	11.9394	-7.23314	CACNA2D1|0.522450327006;YWHAE|0.549864337179;DSG2|0.857917632149;FLNA|0.768127250901	4	171	54	81321	http://www.ebi.ac.uk/QuickGO/GTerm?id=GO:0061337
False	obselete	obsolete death	GO:0016265	5.58e-06	8.45e-05	-1.71	-2.62	11.9394	-7.23314	IGF1|0.754584465696;YWHAE|0.549864337179;SRGN|1.45291547513;ICAM1|1.19954082574;DSG2|0.857917632149;CHL1|0.232844999595;FLNA|0.768127250901;LRP1|1.3945300732;GPLD1|0.89398749253;ADAMTSL4|1.21039738542	10	2523	54	81321	http://www.ebi.ac.uk/QuickGO/GTerm?id=GO:0016265
5	5	platelet activation	GO:0030168	5.76e-06	8.66e-05	-0.22	-0.39	11.9394	-7.23314	IGF1|0.754584465696;SRGN|1.45291547513;ACTB|1.14031937931;FLNA|0.768127250901;F5|0.885976087316	5	381	54	81321	http://www.ebi.ac.uk/QuickGO/GTerm?id=GO:0030168
4	4	regulation of body fluid levels	GO:0050878	6.59e-06	9.86e-05	-0.26	-0.44	11.9394	-7.23314	IGF1|0.754584465696;SRGN|1.45291547513;APOB|0.876866712624;ACTB|1.14031937931;FLNA|0.768127250901;C3|1.09632103858;F5|0.885976087316	7	1062	54	81321	http://www.ebi.ac.uk/QuickGO/GTerm?id=GO:0050878
4	4	regulation of transport	GO:0051049	6.77e-06	0.000101	-0.48	-0.78	11.9394	-7.23314	CACNA2D1|0.522450327006;IGF1|0.754584465696;YWHAE|0.549864337179;SRGN|1.45291547513;SSC5D|0.531207406843;ICAM1|1.19954082574;ACTB|1.14031937931;FLNA|0.768127250901;C3|1.09632103858;LRP1|1.3945300732;GPLD1|0.89398749253	11	3194	54	81321	http://www.ebi.ac.uk/QuickGO/GTerm?id=GO:0051049
7	7	cardiac muscle cell action potential involved in contraction	GO:0086002	7.09e-06	0.000104	-0.46	-0.75	11.9394	-7.23314	CACNA2D1|0.522450327006;DSG2|0.857917632149;FLNA|0.768127250901	3	55	54	81321	http://www.ebi.ac.uk/QuickGO/GTerm?id=GO:0086002
5	4,5	single organismal cell-cell adhesion	GO:0016337	7.09e-06	0.000104	0.3	0.4	11.9394	-7.23314	IGF1|0.754584465696;ICAM1|1.19954082574;DSG2|0.857917632149;ACTB|1.14031937931;FLNA|0.768127250901;UMOD|1.21463827598;ICAM2|1.30280171147	7	1074	54	81321	http://www.ebi.ac.uk/QuickGO/GTerm?id=GO:0016337
6	6	regulation of proteolysis	GO:0030162	7.23e-06	0.000105	-0.84	-1.32	11.9394	-7.23314	YWHAE|0.549864337179;IGKC|0.785110945943;C3|1.09632103858;LRP1|1.3945300732;GPLD1|0.89398749253;IGHV2-5|0.852796686679;IGLV2-14|1.33778313161;MASP1|0.894530158818	8	1524	54	81321	http://www.ebi.ac.uk/QuickGO/GTerm?id=GO:0030162
4	4	cell junction organization	GO:0034330	7.28e-06	0.000106	-0.2	-0.36	11.9394	-7.23314	DSG2|0.857917632149;ACTB|1.14031937931;FLNA|0.768127250901;LRP1|1.3945300732;KRT14|0.626363348885	5	400	54	81321	http://www.ebi.ac.uk/QuickGO/GTerm?id=GO:0034330
5	5	cellular response to oxygen-containing compound	GO:1901701	7.48e-06	0.000108	-0.98	-1.53	11.9394	-7.23314	CACNA2D1|0.522450327006;SOD1|0.640477404075;IGF1|0.754584465696;APOB|0.876866712624;ICAM1|1.19954082574;ACTB|1.14031937931;LRP1|1.3945300732;GPLD1|0.89398749253	8	1531	54	81321	http://www.ebi.ac.uk/QuickGO/GTerm?id=GO:1901701
6	5,6	biomineral tissue development	GO:0031214	7.83e-06	0.000111	0.18	0.21	11.9394	-7.23314	ASGR2|0.501067283167;IGF1|0.754584465696;SRGN|1.45291547513;MINPP1|1.2101079992	4	187	54	81321	http://www.ebi.ac.uk/QuickGO/GTerm?id=GO:0031214
2	2	immune system process	GO:0002376	7.83e-06	0.000111	3.11	4.6	11.9394	-7.23314	IGKV2-40|1.6254177812;TCN1|1.29416997744;IGHV1-18|1.5526468826;IGF1|0.754584465696;FGL1|0.474209518121;SSC5D|0.531207406843;APOB|0.876866712624;IGLV5-52|0.726395557699;ICAM1|1.19954082574;IGKC|0.785110945943;ACTB|1.14031937931;IGLL1|1.27017655571;FLNA|0.768127250901;IGHV3-38|1.20667235697;IGKV6-21|1.45633690468;C3|1.09632103858;IGLC2|0.88011546365;IGHV3OR15-7|1.25332259319;LRP1|1.3945300732;UMOD|…	26	17028	54	81321	http://www.ebi.ac.uk/QuickGO/GTerm?id=GO:0002376
4	4	regulation of cell motility	GO:2000145	8.47e-06	0.00012	0.29	0.37	11.9394	-7.23314	PFN1|2.67537273593;IGF1|0.754584465696;ICAM1|1.19954082574;FLNA|0.768127250901;LRP1|1.3945300732;GPLD1|0.89398749253;MMRN2|1.14889094959	7	1104	54	81321	http://www.ebi.ac.uk/QuickGO/GTerm?id=GO:2000145
5	5	wound healing	GO:0042060	8.83e-06	0.000124	-0.26	-0.44	11.9394	-7.23314	IGF1|0.754584465696;SRGN|1.45291547513;APOB|0.876866712624;ACTB|1.14031937931;FLNA|0.768127250901;C3|1.09632103858;F5|0.885976087316	7	1111	54	81321	http://www.ebi.ac.uk/QuickGO/GTerm?id=GO:0042060
6	5,6	establishment of Sertoli cell barrier	GO:0097368	9.07e-06	0.000127	0.04	0	11.9394	-7.23314	ICAM1|1.19954082574;FLNA|0.768127250901	2	7	54	81321	http://www.ebi.ac.uk/QuickGO/GTerm?id=GO:0097368
4	4	cell communication involved in cardiac conduction	GO:0086065	9.22e-06	0.000128	-0.46	-0.75	11.9394	-7.23314	CACNA2D1|0.522450327006;DSG2|0.857917632149;FLNA|0.768127250901	3	60	54	81321	http://www.ebi.ac.uk/QuickGO/GTerm?id=GO:0086065
6	5,6	regulation of blood circulation	GO:1903522	9.75e-06	0.000135	-0.8	-1.26	11.9394	-7.23314	CACNA2D1|0.522450327006;YWHAE|0.549864337179;ICAM1|1.19954082574;DSG2|0.857917632149;FLNA|0.768127250901	5	425	54	81321	http://www.ebi.ac.uk/QuickGO/GTerm?id=GO:1903522
7	5,6,7	regulation of protein transport	GO:0051223	1e-05	0.000138	-1.13	-1.74	11.9394	-7.23314	IGF1|0.754584465696;YWHAE|0.549864337179;SRGN|1.45291547513;SSC5D|0.531207406843;FLNA|0.768127250901;LRP1|1.3945300732;GPLD1|0.89398749253	7	1133	54	81321	http://www.ebi.ac.uk/QuickGO/GTerm?id=GO:0051223
6	3,4,5,6	regulation of action potential	GO:0098900	1.07e-05	0.000145	-0.46	-0.75	11.9394	-7.23314	CACNA2D1|0.522450327006;DSG2|0.857917632149;FLNA|0.768127250901	3	63	54	81321	http://www.ebi.ac.uk/QuickGO/GTerm?id=GO:0098900
4	4	response to inorganic substance	GO:0010035	1.07e-05	0.000145	-0.62	-0.99	11.9394	-7.23314	SOD1|0.640477404075;APOB|0.876866712624;ICAM1|1.19954082574;C3|1.09632103858;KRT14|0.626363348885;GPLD1|0.89398749253	6	750	54	81321	http://www.ebi.ac.uk/QuickGO/GTerm?id=GO:0010035
3	3	negative regulation of cellular process	GO:0048523	1.08e-05	0.000145	-3.07	-4.64	11.9394	-7.23314	IGFBP7|0.246135843825;IGF1|0.754584465696;FGL1|0.474209518121;YWHAE|0.549864337179;SRGN|1.45291547513;SSC5D|0.531207406843;ICAM1|1.19954082574;CHL1|0.232844999595;FLNA|0.768127250901;C3|1.09632103858;TGFBI|1.15584114417;LRP1|1.3945300732;UMOD|1.21463827598;GPLD1|0.89398749253;MMRN2|1.14889094959;MASP1|0.894530158818	16	7178	54	81321	http://www.ebi.ac.uk/QuickGO/GTerm?id=GO:0048523
4	3,4	single organism cell adhesion	GO:0098602	1.08e-05	0.000145	0.3	0.4	11.9394	-7.23314	IGF1|0.754584465696;ICAM1|1.19954082574;DSG2|0.857917632149;ACTB|1.14031937931;FLNA|0.768127250901;UMOD|1.21463827598;ICAM2|1.30280171147	7	1146	54	81321	http://www.ebi.ac.uk/QuickGO/GTerm?id=GO:0098602
6	6	protein processing	GO:0016485	1.16e-05	0.000155	-0.11	-0.22	11.9394	-7.23314	SRGN|1.45291547513;IGKC|0.785110945943;C3|1.09632103858;IGHV2-5|0.852796686679;IGLV2-14|1.33778313161;MASP1|0.894530158818	6	761	54	81321	http://www.ebi.ac.uk/QuickGO/GTerm?id=GO:0016485
7	4,5,6,7	regulation of membrane repolarization during action potential	GO:0098903	1.21e-05	0.00016	-0.4	-0.65	11.9394	-7.23314	CACNA2D1|0.522450327006;FLNA|0.768127250901	2	8	54	81321	http://www.ebi.ac.uk/QuickGO/GTerm?id=GO:0098903
4	4	cellular response to endogenous stimulus	GO:0071495	1.22e-05	0.000161	-0.43	-0.7	11.9394	-7.23314	IGFBP7|0.246135843825;CACNA2D1|0.522450327006;IGF1|0.754584465696;APOB|0.876866712624;ICAM1|1.19954082574;ACTB|1.14031937931;NEO1|1.40627342219;LRP1|1.3945300732;GPLD1|0.89398749253	9	2171	54	81321	http://www.ebi.ac.uk/QuickGO/GTerm?id=GO:0071495
5	5	cellular response to organic substance	GO:0071310	1.3e-05	0.00017	0.77	1.09	11.9394	-7.23314	IGFBP7|0.246135843825;CACNA2D1|0.522450327006;IGF1|0.754584465696;YWHAE|0.549864337179;CSF1R|1.31483098913;APOB|0.876866712624;ICAM1|1.19954082574;ACTB|1.14031937931;NEO1|1.40627342219;LRP1|1.3945300732;GPLD1|0.89398749253;MMRN2|1.14889094959	12	4114	54	81321	http://www.ebi.ac.uk/QuickGO/GTerm?id=GO:0071310
6	5,6	regulation of lipid biosynthetic process	GO:0046890	1.31e-05	0.00017	-0.75	-1.19	11.9394	-7.23314	IGFBP7|0.246135843825;APOB|0.876866712624;C3|1.09632103858;GPLD1|0.89398749253	4	213	54	81321	http://www.ebi.ac.uk/QuickGO/GTerm?id=GO:0046890
7	6,7	Fc receptor signaling pathway	GO:0038093	1.31e-05	0.00017	-0.18	-0.33	11.9394	-7.23314	IGKC|0.785110945943;ACTB|1.14031937931;IGLC2|0.88011546365;IGHV2-5|0.852796686679;IGLV2-14|1.33778313161	5	452	54	81321	http://www.ebi.ac.uk/QuickGO/GTerm?id=GO:0038093
4	4	cellular developmental process	GO:0048869	1.32e-05	0.00017	0.59	0.82	11.9394	-7.23314	TAGLN2|1.99747237799;IGF1|0.754584465696;YWHAE|0.549864337179;APOB|0.876866712624;ICAM1|1.19954082574;DSG2|0.857917632149;ACTB|1.14031937931;CHL1|0.232844999595;FLNA|0.768127250901;NEO1|1.40627342219;C3|1.09632103858;TGFBI|1.15584114417;LRP1|1.3945300732;KRT14|0.626363348885;GPLD1|0.89398749253;ADAMTSL4|1.21039738542	16	7295	54	81321	http://www.ebi.ac.uk/QuickGO/GTerm?id=GO:0048869
5	5	regulation of response to wounding	GO:1903034	1.35e-05	0.000174	-0.09	-0.19	11.9394	-7.23314	IGKC|0.785110945943;C3|1.09632103858;LRP1|1.3945300732;IGHV2-5|0.852796686679;IGLV2-14|1.33778313161;MASP1|0.894530158818	6	782	54	81321	http://www.ebi.ac.uk/QuickGO/GTerm?id=GO:1903034
3	3	regulation of locomotion	GO:0040012	1.37e-05	0.000174	0.29	0.37	11.9394	-7.23314	PFN1|2.67537273593;IGF1|0.754584465696;ICAM1|1.19954082574;FLNA|0.768127250901;LRP1|1.3945300732;GPLD1|0.89398749253;MMRN2|1.14889094959	7	1189	54	81321	http://www.ebi.ac.uk/QuickGO/GTerm?id=GO:0040012
7	4,5,6,7	positive regulation of transmembrane transport	GO:0034764	1.4e-05	0.000178	-0.56	-0.89	11.9394	-7.23314	CACNA2D1|0.522450327006;IGF1|0.754584465696;FLNA|0.768127250901;C3|1.09632103858	4	217	54	81321	http://www.ebi.ac.uk/QuickGO/GTerm?id=GO:0034764
4	4	regulation of system process	GO:0044057	1.41e-05	0.000178	-0.92	-1.44	11.9394	-7.23314	CACNA2D1|0.522450327006;IGF1|0.754584465696;YWHAE|0.549864337179;ICAM1|1.19954082574;DSG2|0.857917632149;FLNA|0.768127250901	6	788	54	81321	http://www.ebi.ac.uk/QuickGO/GTerm?id=GO:0044057
6	5,6	regulation of establishment of protein localization	GO:0070201	1.54e-05	0.000193	-1.13	-1.74	11.9394	-7.23314	IGF1|0.754584465696;YWHAE|0.549864337179;SRGN|1.45291547513;SSC5D|0.531207406843;FLNA|0.768127250901;LRP1|1.3945300732;GPLD1|0.89398749253	7	1211	54	81321	http://www.ebi.ac.uk/QuickGO/GTerm?id=GO:0070201
5	5	epithelium development	GO:0060429	1.54e-05	0.000193	-0.04	-0.12	11.9394	-7.23314	TAGLN2|1.99747237799;IGF1|0.754584465696;ICAM1|1.19954082574;DSG2|0.857917632149;FLNA|0.768127250901;UMOD|1.21463827598;KRT14|0.626363348885;ADAMTSL4|1.21039738542	8	1693	54	81321	http://www.ebi.ac.uk/QuickGO/GTerm?id=GO:0060429
4	4	blood vessel morphogenesis	GO:0048514	1.57e-05	0.000194	0.41	0.56	11.9394	-7.23314	APOB|0.876866712624;C3|1.09632103858;TGFBI|1.15584114417;LRP1|1.3945300732;GPLD1|0.89398749253;MMRN2|1.14889094959	6	803	54	81321	http://www.ebi.ac.uk/QuickGO/GTerm?id=GO:0048514
5	5	protein maturation	GO:0051604	1.57e-05	0.000194	-0.11	-0.22	11.9394	-7.23314	SRGN|1.45291547513;IGKC|0.785110945943;C3|1.09632103858;IGHV2-5|0.852796686679;IGLV2-14|1.33778313161;MASP1|0.894530158818	6	803	54	81321	http://www.ebi.ac.uk/QuickGO/GTerm?id=GO:0051604
4	4	cellular response to chemical stimulus	GO:0070887	1.58e-05	0.000194	-0.61	-0.97	11.9394	-7.23314	IGFBP7|0.246135843825;CACNA2D1|0.522450327006;SOD1|0.640477404075;IGF1|0.754584465696;YWHAE|0.549864337179;CSF1R|1.31483098913;APOB|0.876866712624;ICAM1|1.19954082574;ACTB|1.14031937931;NEO1|1.40627342219;LRP1|1.3945300732;GPLD1|0.89398749253;MMRN2|1.14889094959	13	4938	54	81321	http://www.ebi.ac.uk/QuickGO/GTerm?id=GO:0070887
4	4	immunoglobulin production	GO:0002377	1.62e-05	0.000198	0.64	0.9	11.9394	-7.23314	IGKV2-40|1.6254177812;IGLV5-52|0.726395557699;IGKV6-21|1.45633690468;IGLV2-14|1.33778313161	4	225	54	81321	http://www.ebi.ac.uk/QuickGO/GTerm?id=GO:0002377
4	4	regulation of response to stress	GO:0080134	2.01e-05	0.000245	-0.97	-1.51	11.9394	-7.23314	IGF1|0.754584465696;YWHAE|0.549864337179;APOB|0.876866712624;IGKC|0.785110945943;C3|1.09632103858;LRP1|1.3945300732;IGHV2-5|0.852796686679;IGLV2-14|1.33778313161;MASP1|0.894530158818	9	2313	54	81321	http://www.ebi.ac.uk/QuickGO/GTerm?id=GO:0080134
7	7	cardiac muscle cell contraction	GO:0086003	2.03e-05	0.000246	-0.46	-0.75	11.9394	-7.23314	CACNA2D1|0.522450327006;DSG2|0.857917632149;FLNA|0.768127250901	3	78	54	81321	http://www.ebi.ac.uk/QuickGO/GTerm?id=GO:0086003
5	5	programmed cell death	GO:0012501	2.14e-05	0.000258	-1.92	-2.92	11.9394	-7.23314	IGF1|0.754584465696;YWHAE|0.549864337179;SRGN|1.45291547513;ICAM1|1.19954082574;DSG2|0.857917632149;CHL1|0.232844999595;FLNA|0.768127250901;LRP1|1.3945300732;KRT14|0.626363348885;GPLD1|0.89398749253;ADAMTSL4|1.21039738542	11	3614	54	81321	http://www.ebi.ac.uk/QuickGO/GTerm?id=GO:0012501
2	2	single-organism process	GO:0044699	2.16e-05	0.000259	8.03	11.94	11.9394	-7.23314	IGFBP7|0.246135843825;ASGR2|0.501067283167;CACNA2D1|0.522450327006;GAPDH|0.170533726317;PFN1|2.67537273593;SFTPB|1.77400007731;TCN1|1.29416997744;TAGLN2|1.99747237799;IGHV1-18|1.5526468826;SOD1|0.640477404075;IGF1|0.754584465696;APOD|0.866333860942;YWHAE|0.549864337179;SRGN|1.45291547513;CSF1R|1.31483098913;SSC5D|0.531207406843;APOB|0.876866712624;ICAM1|1.19954082574;IGKC|0.785110945943;KIF21A|2.…	46	47489	54	81321	http://www.ebi.ac.uk/QuickGO/GTerm?id=GO:0044699
5	5	action potential	GO:0001508	2.19e-05	0.000261	-0.72	-1.14	11.9394	-7.23314	CACNA2D1|0.522450327006;YWHAE|0.549864337179;DSG2|0.857917632149;FLNA|0.768127250901	4	243	54	81321	http://www.ebi.ac.uk/QuickGO/GTerm?id=GO:0001508
4	4	ossification	GO:0001503	2.25e-05	0.000267	-0.25	-0.42	11.9394	-7.23314	ASGR2|0.501067283167;IGF1|0.754584465696;SRGN|1.45291547513;MINPP1|1.2101079992;GPLD1|0.89398749253	5	506	54	81321	http://www.ebi.ac.uk/QuickGO/GTerm?id=GO:0001503
5	5	regulation of defense response	GO:0031347	2.29e-05	0.00027	-0.57	-0.91	11.9394	-7.23314	IGF1|0.754584465696;APOB|0.876866712624;IGKC|0.785110945943;C3|1.09632103858;IGHV2-5|0.852796686679;IGLV2-14|1.33778313161;MASP1|0.894530158818	7	1289	54	81321	http://www.ebi.ac.uk/QuickGO/GTerm?id=GO:0031347
3	3	positive regulation of signaling	GO:0023056	2.58e-05	0.000303	0.55	0.76	11.9394	-7.23314	IGF1|0.754584465696;YWHAE|0.549864337179;ICAM1|1.19954082574;ACTB|1.14031937931;FLNA|0.768127250901;NEO1|1.40627342219;C3|1.09632103858;LRP1|1.3945300732;GPLD1|0.89398749253	9	2388	54	81321	http://www.ebi.ac.uk/QuickGO/GTerm?id=GO:0023056
3	3	positive regulation of lipid localization	GO:1905954	2.63e-05	0.000308	0.06	0.03	11.9394	-7.23314	APOB|0.876866712624;C3|1.09632103858;LRP1|1.3945300732	3	85	54	81321	http://www.ebi.ac.uk/QuickGO/GTerm?id=GO:1905954
9	6,8,9	regulated exocytosis	GO:0045055	2.67e-05	0.000311	0.85	1.22	11.9394	-7.23314	TCN1|1.29416997744;TAGLN2|1.99747237799;IGF1|0.754584465696;SRGN|1.45291547513;FLNA|0.768127250901;C3|1.09632103858	6	883	54	81321	http://www.ebi.ac.uk/QuickGO/GTerm?id=GO:0045055
5	5	cellular response to organonitrogen compound	GO:0071417	2.7e-05	0.000313	0.17	0.2	11.9394	-7.23314	CACNA2D1|0.522450327006;IGF1|0.754584465696;ICAM1|1.19954082574;ACTB|1.14031937931;LRP1|1.3945300732;GPLD1|0.89398749253	6	885	54	81321	http://www.ebi.ac.uk/QuickGO/GTerm?id=GO:0071417
3	3	response to abiotic stimulus	GO:0009628	2.75e-05	0.000317	-1.52	-2.33	11.9394	-7.23314	IGFBP7|0.246135843825;IGF1|0.754584465696;YWHAE|0.549864337179;APOB|0.876866712624;ICAM1|1.19954082574;LRP1|1.3945300732;KRT14|0.626363348885;GPLD1|0.89398749253	8	1836	54	81321	http://www.ebi.ac.uk/QuickGO/GTerm?id=GO:0009628
7	4,6,7	secretion by cell	GO:0032940	2.83e-05	0.000325	0.56	0.78	11.9394	-7.23314	TCN1|1.29416997744;TAGLN2|1.99747237799;IGF1|0.754584465696;SRGN|1.45291547513;SSC5D|0.531207406843;FLNA|0.768127250901;C3|1.09632103858;LRP1|1.3945300732;GPLD1|0.89398749253	9	2417	54	81321	http://www.ebi.ac.uk/QuickGO/GTerm?id=GO:0032940
4	4	drug metabolic process	GO:0017144	2.92e-05	0.000333	0.12	0.13	11.9394	-7.23314	TCN1|1.29416997744;IGF1|0.754584465696;ICAM1|1.19954082574	3	88	54	81321	http://www.ebi.ac.uk/QuickGO/GTerm?id=GO:0017144
5	5	cellular response to drug	GO:0035690	3.23e-05	0.000366	0.05	0.02	11.9394	-7.23314	ICAM1|1.19954082574;ACTB|1.14031937931;GPLD1|0.89398749253	3	91	54	81321	http://www.ebi.ac.uk/QuickGO/GTerm?id=GO:0035690
4	4	blood vessel development	GO:0001568	3.27e-05	0.00037	0.41	0.56	11.9394	-7.23314	APOB|0.876866712624;C3|1.09632103858;TGFBI|1.15584114417;LRP1|1.3945300732;GPLD1|0.89398749253;MMRN2|1.14889094959	6	916	54	81321	http://www.ebi.ac.uk/QuickGO/GTerm?id=GO:0001568
4	4	regulation of response to external stimulus	GO:0032101	3.32e-05	0.000374	-0.31	-0.52	11.9394	-7.23314	IGF1|0.754584465696;IGKC|0.785110945943;C3|1.09632103858;LRP1|1.3945300732;IGHV2-5|0.852796686679;IGLV2-14|1.33778313161;MASP1|0.894530158818	7	1367	54	81321	http://www.ebi.ac.uk/QuickGO/GTerm?id=GO:0032101
4	4	multicellular organismal signaling	GO:0035637	3.44e-05	0.000385	-0.72	-1.14	11.9394	-7.23314	CACNA2D1|0.522450327006;YWHAE|0.549864337179;DSG2|0.857917632149;FLNA|0.768127250901	4	273	54	81321	http://www.ebi.ac.uk/QuickGO/GTerm?id=GO:0035637
4	4	cell death	GO:0008219	3.49e-05	0.000388	-1.92	-2.92	11.9394	-7.23314	IGF1|0.754584465696;YWHAE|0.549864337179;SRGN|1.45291547513;ICAM1|1.19954082574;DSG2|0.857917632149;CHL1|0.232844999595;FLNA|0.768127250901;LRP1|1.3945300732;KRT14|0.626363348885;GPLD1|0.89398749253;ADAMTSL4|1.21039738542	11	3811	54	81321	http://www.ebi.ac.uk/QuickGO/GTerm?id=GO:0008219
5	5	regulation of transmembrane transport	GO:0034762	3.74e-05	0.000414	-0.88	-1.37	11.9394	-7.23314	CACNA2D1|0.522450327006;IGF1|0.754584465696;YWHAE|0.549864337179;ACTB|1.14031937931;FLNA|0.768127250901;C3|1.09632103858	6	938	54	81321	http://www.ebi.ac.uk/QuickGO/GTerm?id=GO:0034762
4	4	positive regulation of cell communication	GO:0010647	3.78e-05	0.000417	0.55	0.76	11.9394	-7.23314	IGF1|0.754584465696;YWHAE|0.549864337179;ICAM1|1.19954082574;ACTB|1.14031937931;FLNA|0.768127250901;NEO1|1.40627342219;C3|1.09632103858;LRP1|1.3945300732;GPLD1|0.89398749253	9	2508	54	81321	http://www.ebi.ac.uk/QuickGO/GTerm?id=GO:0010647
5	5	response to ketone	GO:1901654	3.96e-05	0.000435	0.56	0.77	11.9394	-7.23314	IGFBP7|0.246135843825;ICAM1|1.19954082574;DSG2|0.857917632149;C3|1.09632103858	4	283	54	81321	http://www.ebi.ac.uk/QuickGO/GTerm?id=GO:1901654
4	4	organonitrogen compound metabolic process	GO:1901564	4.01e-05	0.000437	3.87	5.73	11.9394	-7.23314	IGFBP7|0.246135843825;ASGR2|0.501067283167;SFTPB|1.77400007731;TCN1|1.29416997744;IGHV1-18|1.5526468826;IGF1|0.754584465696;YWHAE|0.549864337179;SRGN|1.45291547513;CSF1R|1.31483098913;APOB|0.876866712624;ICAM1|1.19954082574;IGKC|0.785110945943;ACTB|1.14031937931;IGLL1|1.27017655571;FLNA|0.768127250901;IGHV3-38|1.20667235697;C3|1.09632103858;IGHV3OR15-7|1.25332259319;TGFBI|1.15584114417;LRP1|1.394…	29	22289	54	81321	http://www.ebi.ac.uk/QuickGO/GTerm?id=GO:1901564
2	2	negative regulation of biological process	GO:0048519	4.01e-05	0.000437	-3.07	-4.64	11.9394	-7.23314	IGFBP7|0.246135843825;IGF1|0.754584465696;FGL1|0.474209518121;YWHAE|0.549864337179;SRGN|1.45291547513;SSC5D|0.531207406843;ICAM1|1.19954082574;CHL1|0.232844999595;FLNA|0.768127250901;C3|1.09632103858;TGFBI|1.15584114417;LRP1|1.3945300732;UMOD|1.21463827598;GPLD1|0.89398749253;MMRN2|1.14889094959;MASP1|0.894530158818	16	7981	54	81321	http://www.ebi.ac.uk/QuickGO/GTerm?id=GO:0048519
5	5	bundle of His cell to Purkinje myocyte communication	GO:0086069	4.52e-05	0.00049	-0.35	-0.58	11.9394	-7.23314	CACNA2D1|0.522450327006;DSG2|0.857917632149	2	15	54	81321	http://www.ebi.ac.uk/QuickGO/GTerm?id=GO:0086069
7	4,6,7	positive regulation of protein transport	GO:0051222	4.7e-05	0.000507	-0.69	-1.09	11.9394	-7.23314	IGF1|0.754584465696;YWHAE|0.549864337179;FLNA|0.768127250901;LRP1|1.3945300732;GPLD1|0.89398749253	5	591	54	81321	http://www.ebi.ac.uk/QuickGO/GTerm?id=GO:0051222
5	5	regulation of protein metabolic process	GO:0051246	5e-05	0.000537	-1.21	-1.87	11.9394	-7.23314	IGF1|0.754584465696;YWHAE|0.549864337179;ICAM1|1.19954082574;IGKC|0.785110945943;ACTB|1.14031937931;FLNA|0.768127250901;C3|1.09632103858;LRP1|1.3945300732;GPLD1|0.89398749253;IGHV2-5|0.852796686679;IGLV2-14|1.33778313161;MASP1|0.894530158818	12	4719	54	81321	http://www.ebi.ac.uk/QuickGO/GTerm?id=GO:0051246
6	5,6	secretion	GO:0046903	5.42e-05	0.000579	0.56	0.78	11.9394	-7.23314	TCN1|1.29416997744;TAGLN2|1.99747237799;IGF1|0.754584465696;SRGN|1.45291547513;SSC5D|0.531207406843;FLNA|0.768127250901;C3|1.09632103858;LRP1|1.3945300732;GPLD1|0.89398749253	9	2628	54	81321	http://www.ebi.ac.uk/QuickGO/GTerm?id=GO:0046903
3	3	single-organism cellular process	GO:0044763	5.55e-05	0.000591	6.86	10.19	11.9394	-7.23314	IGFBP7|0.246135843825;ASGR2|0.501067283167;CACNA2D1|0.522450327006;PFN1|2.67537273593;SFTPB|1.77400007731;TCN1|1.29416997744;TAGLN2|1.99747237799;IGHV1-18|1.5526468826;SOD1|0.640477404075;IGF1|0.754584465696;YWHAE|0.549864337179;SRGN|1.45291547513;CSF1R|1.31483098913;SSC5D|0.531207406843;APOB|0.876866712624;ICAM1|1.19954082574;IGKC|0.785110945943;KIF21A|2.00980688907;DSG2|0.857917632149;ACTB|1.14…	41	40034	54	81321	http://www.ebi.ac.uk/QuickGO/GTerm?id=GO:0044763
7	5,6,7	lipoprotein transport	GO:0042953	5.85e-05	0.000616	-0.09	-0.19	11.9394	-7.23314	APOB|0.876866712624;LRP1|1.3945300732	2	17	54	81321	http://www.ebi.ac.uk/QuickGO/GTerm?id=GO:0042953
5	5	lipoprotein localization	GO:0044872	5.85e-05	0.000616	-0.09	-0.19	11.9394	-7.23314	APOB|0.876866712624;LRP1|1.3945300732	2	17	54	81321	http://www.ebi.ac.uk/QuickGO/GTerm?id=GO:0044872
5	5	cellular response to nitrogen compound	GO:1901699	5.87e-05	0.000616	0.17	0.2	11.9394	-7.23314	CACNA2D1|0.522450327006;IGF1|0.754584465696;ICAM1|1.19954082574;ACTB|1.14031937931;LRP1|1.3945300732;GPLD1|0.89398749253	6	1018	54	81321	http://www.ebi.ac.uk/QuickGO/GTerm?id=GO:1901699
7	6,7	regulation of heart contraction	GO:0008016	6.14e-05	0.000642	-0.72	-1.14	11.9394	-7.23314	CACNA2D1|0.522450327006;YWHAE|0.549864337179;DSG2|0.857917632149;FLNA|0.768127250901	4	317	54	81321	http://www.ebi.ac.uk/QuickGO/GTerm?id=GO:0008016
6	6	cellular response to peptide	GO:1901653	6.4e-05	0.000664	-0.22	-0.39	11.9394	-7.23314	CACNA2D1|0.522450327006;IGF1|0.754584465696;ICAM1|1.19954082574;LRP1|1.3945300732;GPLD1|0.89398749253	5	631	54	81321	http://www.ebi.ac.uk/QuickGO/GTerm?id=GO:1901653
4	4	regulation of cellular localization	GO:0060341	6.41e-05	0.000664	-1.18	-1.83	11.9394	-7.23314	IGF1|0.754584465696;YWHAE|0.549864337179;SRGN|1.45291547513;SSC5D|0.531207406843;ACTB|1.14031937931;FLNA|0.768127250901;LRP1|1.3945300732;GPLD1|0.89398749253	8	2071	54	81321	http://www.ebi.ac.uk/QuickGO/GTerm?id=GO:0060341
6	3,5,6	positive regulation of establishment of protein localization	GO:1904951	6.44e-05	0.000665	-0.69	-1.09	11.9394	-7.23314	IGF1|0.754584465696;YWHAE|0.549864337179;FLNA|0.768127250901;LRP1|1.3945300732;GPLD1|0.89398749253	5	632	54	81321	http://www.ebi.ac.uk/QuickGO/GTerm?id=GO:1904951
3	3	immune response	GO:0006955	6.62e-05	0.00068	2.79	4.12	11.9394	-7.23314	IGKV2-40|1.6254177812;TCN1|1.29416997744;IGHV1-18|1.5526468826;FGL1|0.474209518121;SSC5D|0.531207406843;APOB|0.876866712624;IGLV5-52|0.726395557699;ICAM1|1.19954082574;IGKC|0.785110945943;ACTB|1.14031937931;IGLL1|1.27017655571;IGHV3-38|1.20667235697;IGKV6-21|1.45633690468;C3|1.09632103858;IGLC2|0.88011546365;IGHV3OR15-7|1.25332259319;LRP1|1.3945300732;IGHV1OR15-1|1.33873203312;IGHV3-64|1.37196961…	23	15587	54	81321	http://www.ebi.ac.uk/QuickGO/GTerm?id=GO:0006955
5	5	response to organic cyclic compound	GO:0014070	6.82e-05	0.000694	-0.18	-0.32	11.9394	-7.23314	IGFBP7|0.246135843825;APOB|0.876866712624;ICAM1|1.19954082574;DSG2|0.857917632149;ACTB|1.14031937931;C3|1.09632103858;GPLD1|0.89398749253	7	1533	54	81321	http://www.ebi.ac.uk/QuickGO/GTerm?id=GO:0014070
7	5,6,7	positive regulation of nucleocytoplasmic transport	GO:0046824	6.82e-05	0.000694	-0.5	-0.8	11.9394	-7.23314	IGF1|0.754584465696;YWHAE|0.549864337179;FLNA|0.768127250901	3	117	54	81321	http://www.ebi.ac.uk/QuickGO/GTerm?id=GO:0046824
6	5,6	enzyme linked receptor protein signaling pathway	GO:0007167	6.85e-05	0.000694	0.96	1.38	11.9394	-7.23314	IGF1|0.754584465696;YWHAE|0.549864337179;CSF1R|1.31483098913;ACTB|1.14031937931;NEO1|1.40627342219;LRP1|1.3945300732;GPLD1|0.89398749253;MMRN2|1.14889094959	8	2091	54	81321	http://www.ebi.ac.uk/QuickGO/GTerm?id=GO:0007167
5	5	cell junction assembly	GO:0034329	7.34e-05	0.000736	0.12	0.12	11.9394	-7.23314	ACTB|1.14031937931;FLNA|0.768127250901;LRP1|1.3945300732;KRT14|0.626363348885	4	332	54	81321	http://www.ebi.ac.uk/QuickGO/GTerm?id=GO:0034329
3	3	negative regulation of transport	GO:0051051	7.35e-05	0.000736	-0.24	-0.42	11.9394	-7.23314	YWHAE|0.549864337179;SRGN|1.45291547513;SSC5D|0.531207406843;ICAM1|1.19954082574;FLNA|0.768127250901	5	650	54	81321	http://www.ebi.ac.uk/QuickGO/GTerm?id=GO:0051051
8	4,7,8	regulation of heart rate	GO:0002027	7.36e-05	0.000736	-0.61	-0.97	11.9394	-7.23314	CACNA2D1|0.522450327006;YWHAE|0.549864337179;DSG2|0.857917632149	3	120	54	81321	http://www.ebi.ac.uk/QuickGO/GTerm?id=GO:0002027
3	3	production of molecular mediator of immune response	GO:0002440	7.52e-05	0.000749	0.64	0.9	11.9394	-7.23314	IGKV2-40|1.6254177812;IGLV5-52|0.726395557699;IGKV6-21|1.45633690468;IGLV2-14|1.33778313161	4	334	54	81321	http://www.ebi.ac.uk/QuickGO/GTerm?id=GO:0002440
7	6,7	transmembrane receptor protein tyrosine kinase signaling pathway	GO:0007169	7.7e-05	0.000764	0.43	0.59	11.9394	-7.23314	IGF1|0.754584465696;YWHAE|0.549864337179;CSF1R|1.31483098913;ACTB|1.14031937931;LRP1|1.3945300732;GPLD1|0.89398749253;MMRN2|1.14889094959	7	1563	54	81321	http://www.ebi.ac.uk/QuickGO/GTerm?id=GO:0007169
8	7,8	regulation of ERK1 and ERK2 cascade	GO:0070372	8.42e-05	0.000832	0.39	0.52	11.9394	-7.23314	IGF1|0.754584465696;ICAM1|1.19954082574;C3|1.09632103858;LRP1|1.3945300732	4	344	54	81321	http://www.ebi.ac.uk/QuickGO/GTerm?id=GO:0070372
6	6	apoptotic process	GO:0006915	8.49e-05	0.000835	-1.71	-2.62	11.9394	-7.23314	IGF1|0.754584465696;YWHAE|0.549864337179;SRGN|1.45291547513;ICAM1|1.19954082574;DSG2|0.857917632149;CHL1|0.232844999595;FLNA|0.768127250901;LRP1|1.3945300732;GPLD1|0.89398749253;ADAMTSL4|1.21039738542	10	3472	54	81321	http://www.ebi.ac.uk/QuickGO/GTerm?id=GO:0006915
5	5	response to carbohydrate	GO:0009743	8.61e-05	0.000844	-0.12	-0.23	11.9394	-7.23314	APOB|0.876866712624;ICAM1|1.19954082574;LRP1|1.3945300732;GPLD1|0.89398749253	4	346	54	81321	http://www.ebi.ac.uk/QuickGO/GTerm?id=GO:0009743
6	6	actin-mediated cell contraction	GO:0070252	8.91e-05	0.00087	-0.46	-0.75	11.9394	-7.23314	CACNA2D1|0.522450327006;DSG2|0.857917632149;FLNA|0.768127250901	3	128	54	81321	http://www.ebi.ac.uk/QuickGO/GTerm?id=GO:0070252
6	6	regulation of triglyceride biosynthetic process	GO:0010866	9.02e-05	0.000873	0.01	-0.04	11.9394	-7.23314	C3|1.09632103858;GPLD1|0.89398749253	2	21	54	81321	http://www.ebi.ac.uk/QuickGO/GTerm?id=GO:0010866
9	7,8,9	membrane repolarization during cardiac muscle cell action potential	GO:0086013	9.02e-05	0.000873	-0.37	-0.62	11.9394	-7.23314	YWHAE|0.549864337179;FLNA|0.768127250901	2	21	54	81321	http://www.ebi.ac.uk/QuickGO/GTerm?id=GO:0086013
4	4	beta-amyloid clearance	GO:0097242	9.91e-05	0.000956	0.18	0.22	11.9394	-7.23314	C3|1.09632103858;LRP1|1.3945300732	2	22	54	81321	http://www.ebi.ac.uk/QuickGO/GTerm?id=GO:0097242
6	6	heart contraction	GO:0060047	0.000105	0.001	-0.72	-1.14	11.9394	-7.23314	CACNA2D1|0.522450327006;YWHAE|0.549864337179;DSG2|0.857917632149;FLNA|0.768127250901	4	364	54	81321	http://www.ebi.ac.uk/QuickGO/GTerm?id=GO:0060047
10	6,7,8,9,10	regulation of protein secretion	GO:0050708	0.000105	0.00101	-0.31	-0.52	11.9394	-7.23314	IGF1|0.754584465696;SRGN|1.45291547513;SSC5D|0.531207406843;LRP1|1.3945300732;GPLD1|0.89398749253	5	702	54	81321	http://www.ebi.ac.uk/QuickGO/GTerm?id=GO:0050708
7	6,7	ERK1 and ERK2 cascade	GO:0070371	0.00011	0.00105	0.39	0.52	11.9394	-7.23314	IGF1|0.754584465696;ICAM1|1.19954082574;C3|1.09632103858;LRP1|1.3945300732	4	369	54	81321	http://www.ebi.ac.uk/QuickGO/GTerm?id=GO:0070371
5	5	heart process	GO:0003015	0.000114	0.00108	-0.72	-1.14	11.9394	-7.23314	CACNA2D1|0.522450327006;YWHAE|0.549864337179;DSG2|0.857917632149;FLNA|0.768127250901	4	372	54	81321	http://www.ebi.ac.uk/QuickGO/GTerm?id=GO:0003015
5	5	positive regulation of lipid storage	GO:0010884	0.000118	0.00112	0.02	-0.03	11.9394	-7.23314	APOB|0.876866712624;C3|1.09632103858	2	24	54	81321	http://www.ebi.ac.uk/QuickGO/GTerm?id=GO:0010884
4	4	regulation of lipid localization	GO:1905952	0.000121	0.00114	0.06	0.03	11.9394	-7.23314	APOB|0.876866712624;C3|1.09632103858;LRP1|1.3945300732	3	142	54	81321	http://www.ebi.ac.uk/QuickGO/GTerm?id=GO:1905952
9	5,7,8,9	positive regulation of peptide secretion	GO:0002793	0.000126	0.00118	-0.14	-0.27	11.9394	-7.23314	IGF1|0.754584465696;LRP1|1.3945300732;GPLD1|0.89398749253	3	144	54	81321	http://www.ebi.ac.uk/QuickGO/GTerm?id=GO:0002793
6	5,6	homotypic cell-cell adhesion	GO:0034109	0.000127	0.00119	-0.14	-0.26	11.9394	-7.23314	IGF1|0.754584465696;ICAM1|1.19954082574;DSG2|0.857917632149;ACTB|1.14031937931;FLNA|0.768127250901	5	731	54	81321	http://www.ebi.ac.uk/QuickGO/GTerm?id=GO:0034109
8	7,8	Fc-epsilon receptor signaling pathway	GO:0038095	0.000128	0.00119	-0.36	-0.59	11.9394	-7.23314	IGKC|0.785110945943;IGLC2|0.88011546365;IGHV2-5|0.852796686679;IGLV2-14|1.33778313161	4	384	54	81321	http://www.ebi.ac.uk/QuickGO/GTerm?id=GO:0038095
5	4,5	Sertoli cell development	GO:0060009	0.000129	0.00119	0.04	0	11.9394	-7.23314	ICAM1|1.19954082574;FLNA|0.768127250901	2	25	54	81321	http://www.ebi.ac.uk/QuickGO/GTerm?id=GO:0060009
3	3	cell proliferation	GO:0008283	0.000132	0.00122	-1.69	-2.58	11.9394	-7.23314	IGFBP7|0.246135843825;IGF1|0.754584465696;FGL1|0.474209518121;FLNA|0.768127250901;TGFBI|1.15584114417;LRP1|1.3945300732;UMOD|1.21463827598;CDH1|0.668090731879;GPLD1|0.89398749253	9	2954	54	81321	http://www.ebi.ac.uk/QuickGO/GTerm?id=GO:0008283
9	6,7,8,9	regulation of cardiac muscle cell membrane repolarization	GO:0099623	0.000139	0.00128	-0.4	-0.65	11.9394	-7.23314	CACNA2D1|0.522450327006;FLNA|0.768127250901	2	26	54	81321	http://www.ebi.ac.uk/QuickGO/GTerm?id=GO:0099623
6	5,6	regulation of cellular protein localization	GO:1903827	0.000141	0.00129	-0.2	-0.36	11.9394	-7.23314	IGF1|0.754584465696;YWHAE|0.549864337179;ACTB|1.14031937931;FLNA|0.768127250901;LRP1|1.3945300732	5	747	54	81321	http://www.ebi.ac.uk/QuickGO/GTerm?id=GO:1903827
5	5	blood circulation	GO:0008015	0.000144	0.00131	-0.8	-1.26	11.9394	-7.23314	CACNA2D1|0.522450327006;YWHAE|0.549864337179;ICAM1|1.19954082574;DSG2|0.857917632149;FLNA|0.768127250901	5	751	54	81321	http://www.ebi.ac.uk/QuickGO/GTerm?id=GO:0008015
5	5	proteolysis	GO:0006508	0.000145	0.00131	0.53	0.74	11.9394	-7.23314	YWHAE|0.549864337179;SRGN|1.45291547513;IGKC|0.785110945943;ACTB|1.14031937931;C3|1.09632103858;LRP1|1.3945300732;GPLD1|0.89398749253;IGHV2-5|0.852796686679;ADAMTSL4|1.21039738542;IGLV2-14|1.33778313161;MASP1|0.894530158818	11	4468	54	81321	http://www.ebi.ac.uk/QuickGO/GTerm?id=GO:0006508
4	4	circulatory system process	GO:0003013	0.000151	0.00137	-0.8	-1.26	11.9394	-7.23314	CACNA2D1|0.522450327006;YWHAE|0.549864337179;ICAM1|1.19954082574;DSG2|0.857917632149;FLNA|0.768127250901	5	759	54	81321	http://www.ebi.ac.uk/QuickGO/GTerm?id=GO:0003013
5	5	actin filament-based movement	GO:0030048	0.000157	0.00141	-0.46	-0.75	11.9394	-7.23314	CACNA2D1|0.522450327006;DSG2|0.857917632149;FLNA|0.768127250901	3	155	54	81321	http://www.ebi.ac.uk/QuickGO/GTerm?id=GO:0030048
4	4	extracellular structure organization	GO:0043062	0.000163	0.00146	0.37	0.5	11.9394	-7.23314	APOB|0.876866712624;ICAM1|1.19954082574;FLNA|0.768127250901;TGFBI|1.15584114417;LRP1|1.3945300732;KRT14|0.626363348885;ADAMTSL4|1.21039738542	7	1765	54	81321	http://www.ebi.ac.uk/QuickGO/GTerm?id=GO:0043062
7	7	post-translational protein modification	GO:0043687	0.000175	0.00157	-0.12	-0.24	11.9394	-7.23314	IGFBP7|0.246135843825;APOB|0.876866712624;C3|1.09632103858;GPLD1|0.89398749253;ADAMTSL4|1.21039738542	5	783	54	81321	http://www.ebi.ac.uk/QuickGO/GTerm?id=GO:0043687
4	4	actin filament-based process	GO:0030029	0.000193	0.00172	0.46	0.63	11.9394	-7.23314	CACNA2D1|0.522450327006;PFN1|2.67537273593;ICAM1|1.19954082574;DSG2|0.857917632149;ACTB|1.14031937931;FLNA|0.768127250901;LRP1|1.3945300732	7	1814	54	81321	http://www.ebi.ac.uk/QuickGO/GTerm?id=GO:0030029
5	4,5	regulation of actin filament-based process	GO:0032970	0.000194	0.00173	0.18	0.21	11.9394	-7.23314	PFN1|2.67537273593;ICAM1|1.19954082574;DSG2|0.857917632149;FLNA|0.768127250901;LRP1|1.3945300732	5	801	54	81321	http://www.ebi.ac.uk/QuickGO/GTerm?id=GO:0032970
7	5,7	acute inflammatory response to antigenic stimulus	GO:0002438	0.000199	0.00175	0.12	0.12	11.9394	-7.23314	ICAM1|1.19954082574;C3|1.09632103858	2	31	54	81321	http://www.ebi.ac.uk/QuickGO/GTerm?id=GO:0002438
10	9,10	glucose transmembrane transport	GO:1904659	0.000199	0.00175	0.08	0.07	11.9394	-7.23314	IGF1|0.754584465696;C3|1.09632103858	2	31	54	81321	http://www.ebi.ac.uk/QuickGO/GTerm?id=GO:1904659
7	6,7	negative regulation of apoptotic process	GO:0043066	0.000221	0.00194	-1.35	-2.08	11.9394	-7.23314	IGF1|0.754584465696;YWHAE|0.549864337179;ICAM1|1.19954082574;CHL1|0.232844999595;FLNA|0.768127250901;LRP1|1.3945300732	6	1299	54	81321	http://www.ebi.ac.uk/QuickGO/GTerm?id=GO:0043066
5	5	cell-cell signaling involved in cardiac conduction	GO:0086019	0.000226	0.00197	-0.4	-0.65	11.9394	-7.23314	CACNA2D1|0.522450327006;FLNA|0.768127250901	2	33	54	81321	http://www.ebi.ac.uk/QuickGO/GTerm?id=GO:0086019
5	5	response to peptide	GO:1901652	0.000231	0.00202	-0.22	-0.39	11.9394	-7.23314	CACNA2D1|0.522450327006;IGF1|0.754584465696;ICAM1|1.19954082574;LRP1|1.3945300732;GPLD1|0.89398749253	5	832	54	81321	http://www.ebi.ac.uk/QuickGO/GTerm?id=GO:1901652
6	5,6	negative regulation of programmed cell death	GO:0043069	0.000234	0.00203	-1.35	-2.08	11.9394	-7.23314	IGF1|0.754584465696;YWHAE|0.549864337179;ICAM1|1.19954082574;CHL1|0.232844999595;FLNA|0.768127250901;LRP1|1.3945300732	6	1313	54	81321	http://www.ebi.ac.uk/QuickGO/GTerm?id=GO:0043069
3	3	system process	GO:0003008	0.000239	0.00206	-1.7	-2.61	11.9394	-7.23314	CACNA2D1|0.522450327006;IGF1|0.754584465696;YWHAE|0.549864337179;ICAM1|1.19954082574;DSG2|0.857917632149;CHL1|0.232844999595;FLNA|0.768127250901;TGFBI|1.15584114417;UMOD|1.21463827598	9	3199	54	81321	http://www.ebi.ac.uk/QuickGO/GTerm?id=GO:0003008
7	4,5,6,7	regulation of cardiac muscle cell action potential	GO:0098901	0.00024	0.00206	-0.18	-0.33	11.9394	-7.23314	DSG2|0.857917632149;FLNA|0.768127250901	2	34	54	81321	http://www.ebi.ac.uk/QuickGO/GTerm?id=GO:0098901
4	4	aging	GO:0007568	0.000243	0.00209	0.04	0.01	11.9394	-7.23314	APOD|0.866333860942;ICAM1|1.19954082574;LRP1|1.3945300732;KRT14|0.626363348885	4	454	54	81321	http://www.ebi.ac.uk/QuickGO/GTerm?id=GO:0007568
False	obselete	obsolete cell-type specific apoptotic process	GO:0097285	0.000247	0.00212	0.53	0.74	11.9394	-7.23314	IGF1|0.754584465696;ICAM1|1.19954082574;CHL1|0.232844999595;LRP1|1.3945300732	4	456	54	81321	http://www.ebi.ac.uk/QuickGO/GTerm?id=GO:0097285
7	7	cardiac muscle contraction	GO:0060048	0.000251	0.00214	-0.46	-0.75	11.9394	-7.23314	CACNA2D1|0.522450327006;DSG2|0.857917632149;FLNA|0.768127250901	3	182	54	81321	http://www.ebi.ac.uk/QuickGO/GTerm?id=GO:0060048
4	4	Sertoli cell differentiation	GO:0060008	0.000254	0.00216	0.04	0	11.9394	-7.23314	ICAM1|1.19954082574;FLNA|0.768127250901	2	35	54	81321	http://www.ebi.ac.uk/QuickGO/GTerm?id=GO:0060008
3	3	positive regulation of cellular protein localization	GO:1903829	0.000256	0.00216	-0.64	-1.02	11.9394	-7.23314	IGF1|0.754584465696;YWHAE|0.549864337179;FLNA|0.768127250901;LRP1|1.3945300732	4	460	54	81321	http://www.ebi.ac.uk/QuickGO/GTerm?id=GO:1903829
7	7	triglyceride metabolic process	GO:0006641	0.00026	0.00219	-0.04	-0.12	11.9394	-7.23314	APOB|0.876866712624;C3|1.09632103858;GPLD1|0.89398749253	3	184	54	81321	http://www.ebi.ac.uk/QuickGO/GTerm?id=GO:0006641
5	5	plasma membrane bounded cell projection organization	GO:0120036	0.000289	0.00243	1.01	1.45	11.9394	-7.23314	YWHAE|0.549864337179;ICAM1|1.19954082574;ACTB|1.14031937931;CHL1|0.232844999595;FLNA|0.768127250901;NEO1|1.40627342219;LRP1|1.3945300732	7	1940	54	81321	http://www.ebi.ac.uk/QuickGO/GTerm?id=GO:0120036
3	3	single-organism metabolic process	GO:0044710	0.000291	0.00244	4.32	6.4	11.9394	-7.23314	IGFBP7|0.246135843825;ASGR2|0.501067283167;GAPDH|0.170533726317;SFTPB|1.77400007731;TCN1|1.29416997744;IGHV1-18|1.5526468826;SOD1|0.640477404075;IGF1|0.754584465696;YWHAE|0.549864337179;APOB|0.876866712624;ICAM1|1.19954082574;IGKC|0.785110945943;IGLL1|1.27017655571;IGHV3-38|1.20667235697;C3|1.09632103858;IGHV3OR15-7|1.25332259319;LRP1|1.3945300732;MINPP1|1.2101079992;UMOD|1.21463827598;IGHV1OR15-…	26	20792	54	81321	http://www.ebi.ac.uk/QuickGO/GTerm?id=GO:0044710
9	7,8,9	cellular response to glucose stimulus	GO:0071333	0.000294	0.00245	0.05	0.02	11.9394	-7.23314	ICAM1|1.19954082574;LRP1|1.3945300732;GPLD1|0.89398749253	3	192	54	81321	http://www.ebi.ac.uk/QuickGO/GTerm?id=GO:0071333
8	5,7,8	exocytosis	GO:0006887	0.000298	0.00247	0.85	1.22	11.9394	-7.23314	TCN1|1.29416997744;TAGLN2|1.99747237799;IGF1|0.754584465696;SRGN|1.45291547513;FLNA|0.768127250901;C3|1.09632103858	6	1374	54	81321	http://www.ebi.ac.uk/QuickGO/GTerm?id=GO:0006887
5	5	cellular response to toxic substance	GO:0097237	0.0003	0.00248	0.14	0.15	11.9394	-7.23314	SOD1|0.640477404075;ACTB|1.14031937931	2	38	54	81321	http://www.ebi.ac.uk/QuickGO/GTerm?id=GO:0097237
5	5	response to lipid	GO:0033993	0.000306	0.00252	-0.9	-1.4	11.9394	-7.23314	IGFBP7|0.246135843825;APOB|0.876866712624;ICAM1|1.19954082574;DSG2|0.857917632149;C3|1.09632103858;GPLD1|0.89398749253	6	1381	54	81321	http://www.ebi.ac.uk/QuickGO/GTerm?id=GO:0033993
8	8	cellular response to hexose stimulus	GO:0071331	0.000308	0.00253	0.05	0.02	11.9394	-7.23314	ICAM1|1.19954082574;LRP1|1.3945300732;GPLD1|0.89398749253	3	195	54	81321	http://www.ebi.ac.uk/QuickGO/GTerm?id=GO:0071331
7	6,7	regulation of apoptotic process	GO:0042981	0.00031	0.00254	-1.48	-2.28	11.9394	-7.23314	IGF1|0.754584465696;YWHAE|0.549864337179;ICAM1|1.19954082574;CHL1|0.232844999595;FLNA|0.768127250901;LRP1|1.3945300732;GPLD1|0.89398749253;ADAMTSL4|1.21039738542	8	2609	54	81321	http://www.ebi.ac.uk/QuickGO/GTerm?id=GO:0042981
7	6,7	regulation of protein localization to membrane	GO:1905475	0.000312	0.00255	0.26	0.33	11.9394	-7.23314	YWHAE|0.549864337179;ACTB|1.14031937931;LRP1|1.3945300732	3	196	54	81321	http://www.ebi.ac.uk/QuickGO/GTerm?id=GO:1905475
8	6,7,8	peptide secretion	GO:0002790	0.000313	0.00255	-0.31	-0.52	11.9394	-7.23314	IGF1|0.754584465696;SRGN|1.45291547513;SSC5D|0.531207406843;LRP1|1.3945300732;GPLD1|0.89398749253	5	889	54	81321	http://www.ebi.ac.uk/QuickGO/GTerm?id=GO:0002790
7	7	cellular response to monosaccharide stimulus	GO:0071326	0.000317	0.00257	0.05	0.02	11.9394	-7.23314	ICAM1|1.19954082574;LRP1|1.3945300732;GPLD1|0.89398749253	3	197	54	81321	http://www.ebi.ac.uk/QuickGO/GTerm?id=GO:0071326
6	5,6	regulation of programmed cell death	GO:0043067	0.000323	0.00261	-1.48	-2.28	11.9394	-7.23314	IGF1|0.754584465696;YWHAE|0.549864337179;ICAM1|1.19954082574;CHL1|0.232844999595;FLNA|0.768127250901;LRP1|1.3945300732;GPLD1|0.89398749253;ADAMTSL4|1.21039738542	8	2625	54	81321	http://www.ebi.ac.uk/QuickGO/GTerm?id=GO:0043067
5	4,5	regulation of cytokine production	GO:0001817	0.000333	0.00269	0.4	0.54	11.9394	-7.23314	IGF1|0.754584465696;SRGN|1.45291547513;SSC5D|0.531207406843;C3|1.09632103858;LRP1|1.3945300732	5	901	54	81321	http://www.ebi.ac.uk/QuickGO/GTerm?id=GO:0001817
4	3,4	maintenance of location	GO:0051235	0.000335	0.00269	-0.03	-0.1	11.9394	-7.23314	SRGN|1.45291547513;APOB|0.876866712624;FLNA|0.768127250901;C3|1.09632103858	4	494	54	81321	http://www.ebi.ac.uk/QuickGO/GTerm?id=GO:0051235
4	4	cerebral cortex development	GO:0021987	0.000336	0.00269	-0.14	-0.27	11.9394	-7.23314	YWHAE|0.549864337179;FLNA|0.768127250901;LRP1|1.3945300732	3	201	54	81321	http://www.ebi.ac.uk/QuickGO/GTerm?id=GO:0021987
4	4	regulation of cellular component organization	GO:0051128	0.000337	0.00269	2.02	2.95	11.9394	-7.23314	IGFBP7|0.246135843825;PFN1|2.67537273593;IGF1|0.754584465696;YWHAE|0.549864337179;SRGN|1.45291547513;ICAM1|1.19954082574;ACTB|1.14031937931;FLNA|0.768127250901;C3|1.09632103858;LRP1|1.3945300732	10	4116	54	81321	http://www.ebi.ac.uk/QuickGO/GTerm?id=GO:0051128
5	5	regulation of lipid metabolic process	GO:0019216	0.000342	0.00272	-0.75	-1.19	11.9394	-7.23314	IGFBP7|0.246135843825;APOB|0.876866712624;C3|1.09632103858;GPLD1|0.89398749253	4	497	54	81321	http://www.ebi.ac.uk/QuickGO/GTerm?id=GO:0019216
6	6	acylglycerol metabolic process	GO:0006639	0.000346	0.00274	-0.04	-0.12	11.9394	-7.23314	APOB|0.876866712624;C3|1.09632103858;GPLD1|0.89398749253	3	203	54	81321	http://www.ebi.ac.uk/QuickGO/GTerm?id=GO:0006639
5	5	response to metal ion	GO:0010038	0.00035	0.00276	0.13	0.14	11.9394	-7.23314	ICAM1|1.19954082574;C3|1.09632103858;KRT14|0.626363348885;GPLD1|0.89398749253	4	500	54	81321	http://www.ebi.ac.uk/QuickGO/GTerm?id=GO:0010038
4	3,4	positive regulation of cell adhesion	GO:0045785	0.00035	0.00276	0.1	0.09	11.9394	-7.23314	IGF1|0.754584465696;ICAM1|1.19954082574;FLNA|0.768127250901;MMRN2|1.14889094959	4	500	54	81321	http://www.ebi.ac.uk/QuickGO/GTerm?id=GO:0045785
5	5	neutral lipid metabolic process	GO:0006638	0.000351	0.00276	-0.04	-0.12	11.9394	-7.23314	APOB|0.876866712624;C3|1.09632103858;GPLD1|0.89398749253	3	204	54	81321	http://www.ebi.ac.uk/QuickGO/GTerm?id=GO:0006638
5	4,5	negative regulation of cell death	GO:0060548	0.00036	0.00281	-1.35	-2.08	11.9394	-7.23314	IGF1|0.754584465696;YWHAE|0.549864337179;ICAM1|1.19954082574;CHL1|0.232844999595;FLNA|0.768127250901;LRP1|1.3945300732	6	1424	54	81321	http://www.ebi.ac.uk/QuickGO/GTerm?id=GO:0060548
8	5,8	neuron migration	GO:0001764	0.000366	0.00286	-1.01	-1.56	11.9394	-7.23314	YWHAE|0.549864337179;CHL1|0.232844999595;FLNA|0.768127250901	3	207	54	81321	http://www.ebi.ac.uk/QuickGO/GTerm?id=GO:0001764
5	4,5	positive regulation of developmental growth	GO:0048639	0.000382	0.00297	0.12	0.13	11.9394	-7.23314	IGF1|0.754584465696;C3|1.09632103858;LRP1|1.3945300732	3	210	54	81321	http://www.ebi.ac.uk/QuickGO/GTerm?id=GO:0048639
9	5,6,7,8,9	protein secretion	GO:0009306	0.000391	0.00303	-0.31	-0.52	11.9394	-7.23314	IGF1|0.754584465696;SRGN|1.45291547513;SSC5D|0.531207406843;LRP1|1.3945300732;GPLD1|0.89398749253	5	933	54	81321	http://www.ebi.ac.uk/QuickGO/GTerm?id=GO:0009306
5	5	central nervous system development	GO:0007417	0.000402	0.00309	0.26	0.32	11.9394	-7.23314	IGF1|0.754584465696;YWHAE|0.549864337179;ACTB|1.14031937931;FLNA|0.768127250901;C3|1.09632103858;LRP1|1.3945300732	6	1454	54	81321	http://www.ebi.ac.uk/QuickGO/GTerm?id=GO:0007417
9	6,7,8,9	positive regulation of glucose metabolic process	GO:0010907	0.000402	0.00309	-0.17	-0.31	11.9394	-7.23314	IGF1|0.754584465696;GPLD1|0.89398749253	2	44	54	81321	http://www.ebi.ac.uk/QuickGO/GTerm?id=GO:0010907
6	6	cellular response to carbohydrate stimulus	GO:0071322	0.000404	0.0031	0.05	0.02	11.9394	-7.23314	ICAM1|1.19954082574;LRP1|1.3945300732;GPLD1|0.89398749253	3	214	54	81321	http://www.ebi.ac.uk/QuickGO/GTerm?id=GO:0071322
5	5	response to alcohol	GO:0097305	0.000412	0.00315	0.54	0.75	11.9394	-7.23314	IGFBP7|0.246135843825;ICAM1|1.19954082574;C3|1.09632103858;GPLD1|0.89398749253	4	522	54	81321	http://www.ebi.ac.uk/QuickGO/GTerm?id=GO:0097305
4	4	response to heat	GO:0009408	0.000415	0.00316	-0.99	-1.54	11.9394	-7.23314	IGFBP7|0.246135843825;IGF1|0.754584465696;YWHAE|0.549864337179	3	216	54	81321	http://www.ebi.ac.uk/QuickGO/GTerm?id=GO:0009408
7	6,7	apoptotic cell clearance	GO:0043277	0.000421	0.00319	0.18	0.22	11.9394	-7.23314	C3|1.09632103858;LRP1|1.3945300732	2	45	54	81321	http://www.ebi.ac.uk/QuickGO/GTerm?id=GO:0043277
6	6	regulation of nucleocytoplasmic transport	GO:0046822	0.000426	0.00323	-0.5	-0.8	11.9394	-7.23314	IGF1|0.754584465696;YWHAE|0.549864337179;FLNA|0.768127250901	3	218	54	81321	http://www.ebi.ac.uk/QuickGO/GTerm?id=GO:0046822
6	4,6	regulation of epithelial cell migration	GO:0010632	0.000443	0.00335	0.05	0.02	11.9394	-7.23314	PFN1|2.67537273593;GPLD1|0.89398749253;MMRN2|1.14889094959	3	221	54	81321	http://www.ebi.ac.uk/QuickGO/GTerm?id=GO:0010632
4	4	cell projection organization	GO:0030030	0.000469	0.00353	1.01	1.45	11.9394	-7.23314	YWHAE|0.549864337179;ICAM1|1.19954082574;ACTB|1.14031937931;CHL1|0.232844999595;FLNA|0.768127250901;NEO1|1.40627342219;LRP1|1.3945300732	7	2103	54	81321	http://www.ebi.ac.uk/QuickGO/GTerm?id=GO:0030030
6	6	neurogenesis	GO:0022008	0.000473	0.00355	0.74	1.05	11.9394	-7.23314	IGF1|0.754584465696;YWHAE|0.549864337179;ACTB|1.14031937931;CHL1|0.232844999595;FLNA|0.768127250901;NEO1|1.40627342219;C3|1.09632103858;LRP1|1.3945300732	8	2780	54	81321	http://www.ebi.ac.uk/QuickGO/GTerm?id=GO:0022008
8	6,8	regulation of metal ion transport	GO:0010959	0.000477	0.00357	-0.74	-1.16	11.9394	-7.23314	CACNA2D1|0.522450327006;YWHAE|0.549864337179;ICAM1|1.19954082574;FLNA|0.768127250901	4	543	54	81321	http://www.ebi.ac.uk/QuickGO/GTerm?id=GO:0010959
5	4,5	regulation of cell death	GO:0010941	0.000479	0.00357	-1.48	-2.28	11.9394	-7.23314	IGF1|0.754584465696;YWHAE|0.549864337179;ICAM1|1.19954082574;CHL1|0.232844999595;FLNA|0.768127250901;LRP1|1.3945300732;GPLD1|0.89398749253;ADAMTSL4|1.21039738542	8	2785	54	81321	http://www.ebi.ac.uk/QuickGO/GTerm?id=GO:0010941
5	5	substantia nigra development	GO:0021762	0.000499	0.00369	0.2	0.25	11.9394	-7.23314	YWHAE|0.549864337179;ACTB|1.14031937931	2	49	54	81321	http://www.ebi.ac.uk/QuickGO/GTerm?id=GO:0021762
4	4	regulation of lipid storage	GO:0010883	0.000499	0.00369	0.02	-0.03	11.9394	-7.23314	APOB|0.876866712624;C3|1.09632103858	2	49	54	81321	http://www.ebi.ac.uk/QuickGO/GTerm?id=GO:0010883
5	5	response to organonitrogen compound	GO:0010243	0.0005	0.00369	0.17	0.2	11.9394	-7.23314	CACNA2D1|0.522450327006;IGF1|0.754584465696;ICAM1|1.19954082574;ACTB|1.14031937931;LRP1|1.3945300732;GPLD1|0.89398749253	6	1516	54	81321	http://www.ebi.ac.uk/QuickGO/GTerm?id=GO:0010243
4	4	cytokine production	GO:0001816	0.000516	0.00379	0.4	0.54	11.9394	-7.23314	IGF1|0.754584465696;SRGN|1.45291547513;SSC5D|0.531207406843;C3|1.09632103858;LRP1|1.3945300732	5	992	54	81321	http://www.ebi.ac.uk/QuickGO/GTerm?id=GO:0001816
5	5	organic substance transport	GO:0071702	0.000517	0.00379	-1.46	-2.23	11.9394	-7.23314	TCN1|1.29416997744;IGF1|0.754584465696;APOD|0.866333860942;YWHAE|0.549864337179;SRGN|1.45291547513;SSC5D|0.531207406843;APOB|0.876866712624;ACTB|1.14031937931;FLNA|0.768127250901;C3|1.09632103858;LRP1|1.3945300732;GPLD1|0.89398749253	12	6059	54	81321	http://www.ebi.ac.uk/QuickGO/GTerm?id=GO:0071702
6	5,6	regulation of triglyceride metabolic process	GO:0090207	0.000519	0.0038	0.01	-0.04	11.9394	-7.23314	C3|1.09632103858;GPLD1|0.89398749253	2	50	54	81321	http://www.ebi.ac.uk/QuickGO/GTerm?id=GO:0090207
7	7	response to glucocorticoid	GO:0051384	0.00053	0.00386	0.61	0.85	11.9394	-7.23314	IGFBP7|0.246135843825;ICAM1|1.19954082574;C3|1.09632103858	3	235	54	81321	http://www.ebi.ac.uk/QuickGO/GTerm?id=GO:0051384
3	3	positive regulation of multicellular organismal process	GO:0051240	0.000531	0.00386	0.29	0.37	11.9394	-7.23314	PFN1|2.67537273593;IGF1|0.754584465696;ICAM1|1.19954082574;FLNA|0.768127250901;C3|1.09632103858;LRP1|1.3945300732;GPLD1|0.89398749253	7	2148	54	81321	http://www.ebi.ac.uk/QuickGO/GTerm?id=GO:0051240
6	4,5,6	positive regulation of signal transduction	GO:0009967	0.000534	0.00387	0.5	0.68	11.9394	-7.23314	IGF1|0.754584465696;YWHAE|0.549864337179;ICAM1|1.19954082574;FLNA|0.768127250901;NEO1|1.40627342219;C3|1.09632103858;LRP1|1.3945300732	7	2150	54	81321	http://www.ebi.ac.uk/QuickGO/GTerm?id=GO:0009967
9	7,8,9	positive regulation of ERK1 and ERK2 cascade	GO:0070374	0.000537	0.00388	0.26	0.34	11.9394	-7.23314	ICAM1|1.19954082574;C3|1.09632103858;LRP1|1.3945300732	3	236	54	81321	http://www.ebi.ac.uk/QuickGO/GTerm?id=GO:0070374
5	4,5	cell development	GO:0048468	0.000561	0.00404	1.42	2.07	11.9394	-7.23314	IGF1|0.754584465696;ICAM1|1.19954082574;ACTB|1.14031937931;CHL1|0.232844999595;FLNA|0.768127250901;NEO1|1.40627342219;C3|1.09632103858;LRP1|1.3945300732;ADAMTSL4|1.21039738542	9	3597	54	81321	http://www.ebi.ac.uk/QuickGO/GTerm?id=GO:0048468
5	5	cell-cell adhesion via plasma-membrane adhesion molecules	GO:0098742	0.000565	0.00405	0.08	0.06	11.9394	-7.23314	ICAM1|1.19954082574;DSG2|0.857917632149;UMOD|1.21463827598;CDH1|0.668090731879	4	568	54	81321	http://www.ebi.ac.uk/QuickGO/GTerm?id=GO:0098742
5	4,5	regulation of cell-substrate adhesion	GO:0010810	0.000577	0.00413	0.11	0.11	11.9394	-7.23314	FLNA|0.768127250901;LRP1|1.3945300732;MMRN2|1.14889094959	3	242	54	81321	http://www.ebi.ac.uk/QuickGO/GTerm?id=GO:0010810
8	8	triglyceride catabolic process	GO:0019433	0.000584	0.00415	-0.11	-0.22	11.9394	-7.23314	APOB|0.876866712624;GPLD1|0.89398749253	2	53	54	81321	http://www.ebi.ac.uk/QuickGO/GTerm?id=GO:0019433
8	6,7,8	positive regulation of smooth muscle cell migration	GO:0014911	0.000584	0.00415	-0.02	-0.09	11.9394	-7.23314	IGF1|0.754584465696;LRP1|1.3945300732	2	53	54	81321	http://www.ebi.ac.uk/QuickGO/GTerm?id=GO:0014911
6	6	striated muscle contraction	GO:0006941	0.000591	0.00419	-0.46	-0.75	11.9394	-7.23314	CACNA2D1|0.522450327006;DSG2|0.857917632149;FLNA|0.768127250901	3	244	54	81321	http://www.ebi.ac.uk/QuickGO/GTerm?id=GO:0006941
9	6,9	cell migration involved in sprouting angiogenesis	GO:0002042	0.000606	0.00427	-0.01	-0.07	11.9394	-7.23314	GPLD1|0.89398749253;MMRN2|1.14889094959	2	54	54	81321	http://www.ebi.ac.uk/QuickGO/GTerm?id=GO:0002042
13	4,7,8,10,11,12,13	positive regulation of insulin secretion involved in cellular response to glucose stimulus	GO:0035774	0.000628	0.00427	-0.1	-0.2	11.9394	-7.23314	LRP1|1.3945300732;GPLD1|0.89398749253	2	55	54	81321	http://www.ebi.ac.uk/QuickGO/GTerm?id=GO:0035774
8	6,7,8	cellular glucose homeostasis	GO:0001678	0.000642	0.00427	0.05	0.02	11.9394	-7.23314	ICAM1|1.19954082574;LRP1|1.3945300732;GPLD1|0.89398749253	3	251	54	81321	http://www.ebi.ac.uk/QuickGO/GTerm?id=GO:0001678
7	5,6,7	positive regulation of phagocytosis	GO:0050766	0.000651	0.00427	0.18	0.22	11.9394	-7.23314	C3|1.09632103858;LRP1|1.3945300732	2	56	54	81321	http://www.ebi.ac.uk/QuickGO/GTerm?id=GO:0050766
7	7	protein localization to secretory granule	GO:0033366	0.000664	0.00427	0	-0.06	11.9394	-7.23314	SRGN|1.45291547513	1	1	54	81321	http://www.ebi.ac.uk/QuickGO/GTerm?id=GO:0033366
6	5,6	maintenance of protein location in T cell secretory granule	GO:0033377	0.000664	0.00427	0	-0.06	11.9394	-7.23314	SRGN|1.45291547513	1	1	54	81321	http://www.ebi.ac.uk/QuickGO/GTerm?id=GO:0033377
10	6,7,8,9,10	positive regulation of norepinephrine uptake	GO:0051623	0.000664	0.00427	0	-0.06	11.9394	-7.23314	ACTB|1.14031937931	1	1	54	81321	http://www.ebi.ac.uk/QuickGO/GTerm?id=GO:0051623
9	6,7,9	maintenance of protease location in mast cell secretory granule	GO:0033373	0.000664	0.00427	0	-0.06	11.9394	-7.23314	SRGN|1.45291547513	1	1	54	81321	http://www.ebi.ac.uk/QuickGO/GTerm?id=GO:0033373
6	6	collateral sprouting of injured axon	GO:0048674	0.000664	0.00427	0	-0.06	11.9394	-7.23314	LRP1|1.3945300732	1	1	54	81321	http://www.ebi.ac.uk/QuickGO/GTerm?id=GO:0048674
12	6,8,12	negative regulation of calcium ion export across plasma membrane	GO:1905913	0.000664	0.00427	0	-0.06	11.9394	-7.23314	YWHAE|0.549864337179	1	1	54	81321	http://www.ebi.ac.uk/QuickGO/GTerm?id=GO:1905913
7	6,7	maintenance of protease location in T cell secretory granule	GO:0033379	0.000664	0.00427	0	-0.06	11.9394	-7.23314	SRGN|1.45291547513	1	1	54	81321	http://www.ebi.ac.uk/QuickGO/GTerm?id=GO:0033379
7	6,7	postsynaptic actin cytoskeleton organization	GO:0098974	0.000664	0.00427	0	-0.06	11.9394	-7.23314	ACTB|1.14031937931	1	1	54	81321	http://www.ebi.ac.uk/QuickGO/GTerm?id=GO:0098974
6	5,6	positive regulation of trophectodermal cell proliferation	GO:1904075	0.000664	0.00427	0	-0.06	11.9394	-7.23314	IGF1|0.754584465696	1	1	54	81321	http://www.ebi.ac.uk/QuickGO/GTerm?id=GO:1904075
11	6,7,8,9,10,11	regulation of membrane repolarization during atrial cardiac muscle cell action potential	GO:1905000	0.000664	0.00427	0	-0.06	11.9394	-7.23314	FLNA|0.768127250901	1	1	54	81321	http://www.ebi.ac.uk/QuickGO/GTerm?id=GO:1905000
9	6,7,8,9	positive regulation of cholesterol import	GO:1904109	0.000664	0.00427	0	-0.06	11.9394	-7.23314	LRP1|1.3945300732	1	1	54	81321	http://www.ebi.ac.uk/QuickGO/GTerm?id=GO:1904109
6	6	cellular response to triglyceride	GO:0071401	0.000664	0.00427	0	-0.06	11.9394	-7.23314	GPLD1|0.89398749253	1	1	54	81321	http://www.ebi.ac.uk/QuickGO/GTerm?id=GO:0071401
7	7	protein localization to mast cell secretory granule	GO:0033367	0.000664	0.00427	0	-0.06	11.9394	-7.23314	SRGN|1.45291547513	1	1	54	81321	http://www.ebi.ac.uk/QuickGO/GTerm?id=GO:0033367
6	6	T cell secretory granule organization	GO:0033371	0.000664	0.00427	0	-0.06	11.9394	-7.23314	SRGN|1.45291547513	1	1	54	81321	http://www.ebi.ac.uk/QuickGO/GTerm?id=GO:0033371
9	8,9	GPI anchor release	GO:0006507	0.000664	0.00427	0	-0.06	11.9394	-7.23314	GPLD1|0.89398749253	1	1	54	81321	http://www.ebi.ac.uk/QuickGO/GTerm?id=GO:0006507
8	8	protease localization to mast cell secretory granule	GO:0033368	0.000664	0.00427	0	-0.06	11.9394	-7.23314	SRGN|1.45291547513	1	1	54	81321	http://www.ebi.ac.uk/QuickGO/GTerm?id=GO:0033368
8	7,8	positive regulation of Schwann cell migration	GO:1900149	0.000664	0.00427	0	-0.06	11.9394	-7.23314	LRP1|1.3945300732	1	1	54	81321	http://www.ebi.ac.uk/QuickGO/GTerm?id=GO:1900149
5	5	regulation of trophectodermal cell proliferation	GO:1904073	0.000664	0.00427	0	-0.06	11.9394	-7.23314	IGF1|0.754584465696	1	1	54	81321	http://www.ebi.ac.uk/QuickGO/GTerm?id=GO:1904073
8	6,7,8	positive regulation of collateral sprouting of injured axon	GO:0048694	0.000664	0.00427	0	-0.06	11.9394	-7.23314	LRP1|1.3945300732	1	1	54	81321	http://www.ebi.ac.uk/QuickGO/GTerm?id=GO:0048694
6	5,6	maintenance of protein location in mast cell secretory granule	GO:0033370	0.000664	0.00427	0	-0.06	11.9394	-7.23314	SRGN|1.45291547513	1	1	54	81321	http://www.ebi.ac.uk/QuickGO/GTerm?id=GO:0033370
8	5,6,7,8	positive regulation of sterol import	GO:2000911	0.000664	0.00427	0	-0.06	11.9394	-7.23314	LRP1|1.3945300732	1	1	54	81321	http://www.ebi.ac.uk/QuickGO/GTerm?id=GO:2000911
11	7,8,10,11	maintenance of granzyme B location in T cell secretory granule	GO:0033382	0.000664	0.00427	0	-0.06	11.9394	-7.23314	SRGN|1.45291547513	1	1	54	81321	http://www.ebi.ac.uk/QuickGO/GTerm?id=GO:0033382
9	8,9	protease localization to T cell secretory granule	GO:0033375	0.000664	0.00427	0	-0.06	11.9394	-7.23314	SRGN|1.45291547513	1	1	54	81321	http://www.ebi.ac.uk/QuickGO/GTerm?id=GO:0033375
7	6,7	regulation of collateral sprouting of injured axon	GO:0048693	0.000664	0.00427	0	-0.06	11.9394	-7.23314	LRP1|1.3945300732	1	1	54	81321	http://www.ebi.ac.uk/QuickGO/GTerm?id=GO:0048693
5	5	synapse dissasembly	GO:0098883	0.000664	0.00427	0	-0.06	11.9394	-7.23314	C3|1.09632103858	1	1	54	81321	http://www.ebi.ac.uk/QuickGO/GTerm?id=GO:0098883
10	9,10	granzyme B localization to T cell secretory granule	GO:0033380	0.000664	0.00427	0	-0.06	11.9394	-7.23314	SRGN|1.45291547513	1	1	54	81321	http://www.ebi.ac.uk/QuickGO/GTerm?id=GO:0033380
7	6,7	cellular response to cytochalasin B	GO:0072749	0.000664	0.00427	0	-0.06	11.9394	-7.23314	ACTB|1.14031937931	1	1	54	81321	http://www.ebi.ac.uk/QuickGO/GTerm?id=GO:0072749
8	7,8	protein localization to T cell secretory granule	GO:0033374	0.000664	0.00427	0	-0.06	11.9394	-7.23314	SRGN|1.45291547513	1	1	54	81321	http://www.ebi.ac.uk/QuickGO/GTerm?id=GO:0033374
5	5	response to cytochalasin B	GO:1901328	0.000664	0.00427	0	-0.06	11.9394	-7.23314	ACTB|1.14031937931	1	1	54	81321	http://www.ebi.ac.uk/QuickGO/GTerm?id=GO:1901328
5	5	response to sulfur dioxide	GO:0010477	0.000664	0.00427	0	-0.06	11.9394	-7.23314	ICAM1|1.19954082574	1	1	54	81321	http://www.ebi.ac.uk/QuickGO/GTerm?id=GO:0010477
4	4	response to hormone	GO:0009725	0.000671	0.00431	-0.9	-1.4	11.9394	-7.23314	IGFBP7|0.246135843825;APOB|0.876866712624;ICAM1|1.19954082574;DSG2|0.857917632149;C3|1.09632103858;GPLD1|0.89398749253	6	1604	54	81321	http://www.ebi.ac.uk/QuickGO/GTerm?id=GO:0009725
6	6	response to corticosteroid	GO:0031960	0.000679	0.00435	0.61	0.85	11.9394	-7.23314	IGFBP7|0.246135843825;ICAM1|1.19954082574;C3|1.09632103858	3	256	54	81321	http://www.ebi.ac.uk/QuickGO/GTerm?id=GO:0031960
5	5	nitrogen compound transport	GO:0071705	0.000702	0.00448	-1.35	-2.08	11.9394	-7.23314	TCN1|1.29416997744;IGF1|0.754584465696;YWHAE|0.549864337179;SRGN|1.45291547513;SSC5D|0.531207406843;APOB|0.876866712624;ACTB|1.14031937931;FLNA|0.768127250901;LRP1|1.3945300732;GPLD1|0.89398749253	10	4520	54	81321	http://www.ebi.ac.uk/QuickGO/GTerm?id=GO:0071705
3	3	regulation of signaling	GO:0023051	0.000703	0.00448	1.24	1.79	11.9394	-7.23314	IGF1|0.754584465696;YWHAE|0.549864337179;SRGN|1.45291547513;ICAM1|1.19954082574;ACTB|1.14031937931;FLNA|0.768127250901;NEO1|1.40627342219;C3|1.09632103858;LRP1|1.3945300732;GPLD1|0.89398749253;MMRN2|1.14889094959	11	5376	54	81321	http://www.ebi.ac.uk/QuickGO/GTerm?id=GO:0023051
6	6	heterophilic cell-cell adhesion via plasma membrane cell adhesion molecules	GO:0007157	0.000723	0.00458	0.16	0.19	11.9394	-7.23314	ICAM1|1.19954082574;UMOD|1.21463827598	2	59	54	81321	http://www.ebi.ac.uk/QuickGO/GTerm?id=GO:0007157
6	5,6	positive regulation of neural precursor cell proliferation	GO:2000179	0.000723	0.00458	-0.24	-0.41	11.9394	-7.23314	IGF1|0.754584465696;FLNA|0.768127250901	2	59	54	81321	http://www.ebi.ac.uk/QuickGO/GTerm?id=GO:2000179
9	8,9	cholesterol efflux	GO:0033344	0.000747	0.00472	-0.09	-0.19	11.9394	-7.23314	APOB|0.876866712624;LRP1|1.3945300732	2	60	54	81321	http://www.ebi.ac.uk/QuickGO/GTerm?id=GO:0033344
4	4	regulation of cell communication	GO:0010646	0.00075	0.00472	1.24	1.79	11.9394	-7.23314	IGF1|0.754584465696;YWHAE|0.549864337179;SRGN|1.45291547513;ICAM1|1.19954082574;ACTB|1.14031937931;FLNA|0.768127250901;NEO1|1.40627342219;C3|1.09632103858;LRP1|1.3945300732;GPLD1|0.89398749253;MMRN2|1.14889094959	11	5418	54	81321	http://www.ebi.ac.uk/QuickGO/GTerm?id=GO:0010646
10	6,9,10	axon guidance	GO:0007411	0.000755	0.00474	0.98	1.41	11.9394	-7.23314	ACTB|1.14031937931;CHL1|0.232844999595;NEO1|1.40627342219;LRP1|1.3945300732	4	614	54	81321	http://www.ebi.ac.uk/QuickGO/GTerm?id=GO:0007411
9	5,8,9	neuron projection guidance	GO:0097485	0.000768	0.0048	0.98	1.41	11.9394	-7.23314	ACTB|1.14031937931;CHL1|0.232844999595;NEO1|1.40627342219;LRP1|1.3945300732	4	617	54	81321	http://www.ebi.ac.uk/QuickGO/GTerm?id=GO:0097485
6	6	neutral lipid catabolic process	GO:0046461	0.000772	0.0048	-0.11	-0.22	11.9394	-7.23314	APOB|0.876866712624;GPLD1|0.89398749253	2	61	54	81321	http://www.ebi.ac.uk/QuickGO/GTerm?id=GO:0046461
9	6,7,8,9	regulation of cardiac muscle cell contraction	GO:0086004	0.000772	0.0048	-0.18	-0.33	11.9394	-7.23314	DSG2|0.857917632149;FLNA|0.768127250901	2	61	54	81321	http://www.ebi.ac.uk/QuickGO/GTerm?id=GO:0086004
7	7	acylglycerol catabolic process	GO:0046464	0.000772	0.0048	-0.11	-0.22	11.9394	-7.23314	APOB|0.876866712624;GPLD1|0.89398749253	2	61	54	81321	http://www.ebi.ac.uk/QuickGO/GTerm?id=GO:0046464
9	5,7,8,9	negative regulation of peptide secretion	GO:0002792	0.000798	0.00495	0.11	0.11	11.9394	-7.23314	SRGN|1.45291547513;SSC5D|0.531207406843	2	62	54	81321	http://www.ebi.ac.uk/QuickGO/GTerm?id=GO:0002792
6	6	negative regulation of proteolysis	GO:0045861	0.000816	0.00504	0.12	0.13	11.9394	-7.23314	YWHAE|0.549864337179;C3|1.09632103858;LRP1|1.3945300732;MASP1|0.894530158818	4	627	54	81321	http://www.ebi.ac.uk/QuickGO/GTerm?id=GO:0045861
4	4	brain development	GO:0007420	0.00082	0.00506	-0.2	-0.36	11.9394	-7.23314	IGF1|0.754584465696;YWHAE|0.549864337179;ACTB|1.14031937931;FLNA|0.768127250901;LRP1|1.3945300732	5	1100	54	81321	http://www.ebi.ac.uk/QuickGO/GTerm?id=GO:0007420
5	4,5	plasma lipoprotein particle clearance	GO:0034381	0.000824	0.00507	-0.11	-0.22	11.9394	-7.23314	APOB|0.876866712624;GPLD1|0.89398749253	2	63	54	81321	http://www.ebi.ac.uk/QuickGO/GTerm?id=GO:0034381
10	4,6,9,10	positive regulation of glucose transport	GO:0010828	0.00085	0.00521	0.08	0.07	11.9394	-7.23314	IGF1|0.754584465696;C3|1.09632103858	2	64	54	81321	http://www.ebi.ac.uk/QuickGO/GTerm?id=GO:0010828
4	4	response to nitrogen compound	GO:1901698	0.000856	0.00524	0.17	0.2	11.9394	-7.23314	CACNA2D1|0.522450327006;IGF1|0.754584465696;ICAM1|1.19954082574;ACTB|1.14031937931;LRP1|1.3945300732;GPLD1|0.89398749253	6	1681	54	81321	http://www.ebi.ac.uk/QuickGO/GTerm?id=GO:1901698
7	4,6,7	negative regulation of protein transport	GO:0051224	0.000907	0.00554	-0.16	-0.3	11.9394	-7.23314	SRGN|1.45291547513;SSC5D|0.531207406843;FLNA|0.768127250901	3	283	54	81321	http://www.ebi.ac.uk/QuickGO/GTerm?id=GO:0051224
6	5,6	regulation of actin filament-based movement	GO:1903115	0.000931	0.00567	-0.18	-0.33	11.9394	-7.23314	DSG2|0.857917632149;FLNA|0.768127250901	2	67	54	81321	http://www.ebi.ac.uk/QuickGO/GTerm?id=GO:1903115
5	4,5	pallium development	GO:0021543	0.000935	0.00568	-0.14	-0.27	11.9394	-7.23314	YWHAE|0.549864337179;FLNA|0.768127250901;LRP1|1.3945300732	3	286	54	81321	http://www.ebi.ac.uk/QuickGO/GTerm?id=GO:0021543
8	8	response to glucose	GO:0009749	0.000954	0.00578	0.05	0.02	11.9394	-7.23314	ICAM1|1.19954082574;LRP1|1.3945300732;GPLD1|0.89398749253	3	288	54	81321	http://www.ebi.ac.uk/QuickGO/GTerm?id=GO:0009749
6	6	neuroinflammatory response	GO:0150076	0.00102	0.00612	-0.02	-0.09	11.9394	-7.23314	IGF1|0.754584465696;LRP1|1.3945300732	2	70	54	81321	http://www.ebi.ac.uk/QuickGO/GTerm?id=GO:0150076
9	6,8,9	axon regeneration	GO:0031103	0.00102	0.00612	0.49	0.67	11.9394	-7.23314	CHL1|0.232844999595;LRP1|1.3945300732	2	70	54	81321	http://www.ebi.ac.uk/QuickGO/GTerm?id=GO:0031103
4	4	head development	GO:0060322	0.00102	0.00612	-0.2	-0.36	11.9394	-7.23314	IGF1|0.754584465696;YWHAE|0.549864337179;ACTB|1.14031937931;FLNA|0.768127250901;LRP1|1.3945300732	5	1155	54	81321	http://www.ebi.ac.uk/QuickGO/GTerm?id=GO:0060322
6	5,6	epithelial cell development	GO:0002064	0.00102	0.00613	0.11	0.11	11.9394	-7.23314	ICAM1|1.19954082574;FLNA|0.768127250901;ADAMTSL4|1.21039738542	3	295	54	81321	http://www.ebi.ac.uk/QuickGO/GTerm?id=GO:0002064
7	7	response to hexose	GO:0009746	0.00103	0.00616	0.05	0.02	11.9394	-7.23314	ICAM1|1.19954082574;LRP1|1.3945300732;GPLD1|0.89398749253	3	296	54	81321	http://www.ebi.ac.uk/QuickGO/GTerm?id=GO:0009746
5	4,5	negative regulation of cytokine production	GO:0001818	0.00103	0.00616	-0.16	-0.3	11.9394	-7.23314	IGF1|0.754584465696;SRGN|1.45291547513;SSC5D|0.531207406843	3	296	54	81321	http://www.ebi.ac.uk/QuickGO/GTerm?id=GO:0001818
6	5,6	negative regulation of cytokine secretion	GO:0050710	0.00104	0.00621	0.11	0.11	11.9394	-7.23314	SRGN|1.45291547513;SSC5D|0.531207406843	2	71	54	81321	http://www.ebi.ac.uk/QuickGO/GTerm?id=GO:0050710
8	4,5,6,7,8	positive regulation of intracellular protein transport	GO:0090316	0.00105	0.00624	-0.5	-0.8	11.9394	-7.23314	IGF1|0.754584465696;YWHAE|0.549864337179;FLNA|0.768127250901	3	298	54	81321	http://www.ebi.ac.uk/QuickGO/GTerm?id=GO:0090316
4	4	muscle system process	GO:0003012	0.00106	0.00627	-0.59	-0.93	11.9394	-7.23314	CACNA2D1|0.522450327006;IGF1|0.754584465696;DSG2|0.857917632149;FLNA|0.768127250901	4	673	54	81321	http://www.ebi.ac.uk/QuickGO/GTerm?id=GO:0003012
6	6	response to progesterone	GO:0032570	0.00107	0.00634	0.03	-0.02	11.9394	-7.23314	DSG2|0.857917632149;C3|1.09632103858	2	72	54	81321	http://www.ebi.ac.uk/QuickGO/GTerm?id=GO:0032570
5	5	extracellular matrix organization	GO:0030198	0.0011	0.00646	0.69	0.97	11.9394	-7.23314	ICAM1|1.19954082574;FLNA|0.768127250901;TGFBI|1.15584114417;LRP1|1.3945300732;KRT14|0.626363348885;ADAMTSL4|1.21039738542	6	1764	54	81321	http://www.ebi.ac.uk/QuickGO/GTerm?id=GO:0030198
6	5,6	leukocyte cell-cell adhesion	GO:0007159	0.00111	0.00654	0.28	0.37	11.9394	-7.23314	IGF1|0.754584465696;FGL1|0.474209518121;ICAM1|1.19954082574;UMOD|1.21463827598	4	682	54	81321	http://www.ebi.ac.uk/QuickGO/GTerm?id=GO:0007159
6	6	response to monosaccharide	GO:0034284	0.00114	0.00664	0.05	0.02	11.9394	-7.23314	ICAM1|1.19954082574;LRP1|1.3945300732;GPLD1|0.89398749253	3	306	54	81321	http://www.ebi.ac.uk/QuickGO/GTerm?id=GO:0034284
4	4	regulation of protein stability	GO:0031647	0.00114	0.00664	-0.54	-0.86	11.9394	-7.23314	ASGR2|0.501067283167;IGF1|0.754584465696;FLNA|0.768127250901	3	306	54	81321	http://www.ebi.ac.uk/QuickGO/GTerm?id=GO:0031647
4	4	regeneration	GO:0031099	0.00115	0.00668	-0.14	-0.27	11.9394	-7.23314	IGF1|0.754584465696;CHL1|0.232844999595;LRP1|1.3945300732	3	307	54	81321	http://www.ebi.ac.uk/QuickGO/GTerm?id=GO:0031099
4	4	negative regulation of cell adhesion	GO:0007162	0.00116	0.00673	0.32	0.43	11.9394	-7.23314	FGL1|0.474209518121;TGFBI|1.15584114417;LRP1|1.3945300732	3	308	54	81321	http://www.ebi.ac.uk/QuickGO/GTerm?id=GO:0007162
5	5	artery morphogenesis	GO:0048844	0.00116	0.00676	-0.09	-0.19	11.9394	-7.23314	APOB|0.876866712624;LRP1|1.3945300732	2	75	54	81321	http://www.ebi.ac.uk/QuickGO/GTerm?id=GO:0048844
5	5	negative regulation of protein metabolic process	GO:0051248	0.00117	0.00676	-0.73	-1.15	11.9394	-7.23314	IGF1|0.754584465696;YWHAE|0.549864337179;FLNA|0.768127250901;C3|1.09632103858;LRP1|1.3945300732;MASP1|0.894530158818	6	1786	54	81321	http://www.ebi.ac.uk/QuickGO/GTerm?id=GO:0051248
4	4	angiogenesis	GO:0001525	0.00119	0.00685	0.21	0.26	11.9394	-7.23314	C3|1.09632103858;TGFBI|1.15584114417;GPLD1|0.89398749253;MMRN2|1.14889094959	4	694	54	81321	http://www.ebi.ac.uk/QuickGO/GTerm?id=GO:0001525
6	4,6	inflammatory response to antigenic stimulus	GO:0002437	0.0012	0.00688	0.12	0.12	11.9394	-7.23314	ICAM1|1.19954082574;C3|1.09632103858	2	76	54	81321	http://www.ebi.ac.uk/QuickGO/GTerm?id=GO:0002437
5	5	nervous system development	GO:0007399	0.0012	0.00688	-0.39	-0.64	11.9394	-7.23314	IGF1|0.754584465696;YWHAE|0.549864337179;APOB|0.876866712624;ACTB|1.14031937931;CHL1|0.232844999595;FLNA|0.768127250901;NEO1|1.40627342219;C3|1.09632103858;LRP1|1.3945300732	9	4004	54	81321	http://www.ebi.ac.uk/QuickGO/GTerm?id=GO:0007399
6	5,6	regulation of cytokine secretion	GO:0050707	0.0012	0.00688	0.27	0.35	11.9394	-7.23314	SRGN|1.45291547513;SSC5D|0.531207406843;LRP1|1.3945300732	3	312	54	81321	http://www.ebi.ac.uk/QuickGO/GTerm?id=GO:0050707
3	3	positive regulation of growth	GO:0045927	0.00122	0.00697	0.12	0.13	11.9394	-7.23314	IGF1|0.754584465696;C3|1.09632103858;LRP1|1.3945300732	3	314	54	81321	http://www.ebi.ac.uk/QuickGO/GTerm?id=GO:0045927
6	6	epithelial cell migration	GO:0010631	0.00122	0.00697	0.05	0.02	11.9394	-7.23314	PFN1|2.67537273593;GPLD1|0.89398749253;MMRN2|1.14889094959	3	314	54	81321	http://www.ebi.ac.uk/QuickGO/GTerm?id=GO:0010631
4	4	neural nucleus development	GO:0048857	0.00123	0.00698	0.2	0.25	11.9394	-7.23314	YWHAE|0.549864337179;ACTB|1.14031937931	2	77	54	81321	http://www.ebi.ac.uk/QuickGO/GTerm?id=GO:0048857
10	5,6,7,8,9,10	positive regulation of protein secretion	GO:0050714	0.00123	0.007	-0.14	-0.27	11.9394	-7.23314	IGF1|0.754584465696;LRP1|1.3945300732;GPLD1|0.89398749253	3	315	54	81321	http://www.ebi.ac.uk/QuickGO/GTerm?id=GO:0050714
5	5	epithelium migration	GO:0090132	0.00126	0.00711	0.05	0.02	11.9394	-7.23314	PFN1|2.67537273593;GPLD1|0.89398749253;MMRN2|1.14889094959	3	317	54	81321	http://www.ebi.ac.uk/QuickGO/GTerm?id=GO:0090132
7	6,7	platelet aggregation	GO:0070527	0.00126	0.00711	0.06	0.03	11.9394	-7.23314	ACTB|1.14031937931;FLNA|0.768127250901	2	78	54	81321	http://www.ebi.ac.uk/QuickGO/GTerm?id=GO:0070527
4	4	macromolecule metabolic process	GO:0043170	0.00126	0.00712	3.91	5.79	11.9394	-7.23314	IGFBP7|0.246135843825;ASGR2|0.501067283167;IGHV1-18|1.5526468826;IGF1|0.754584465696;YWHAE|0.549864337179;SRGN|1.45291547513;CSF1R|1.31483098913;APOB|0.876866712624;ICAM1|1.19954082574;IGKC|0.785110945943;ACTB|1.14031937931;IGLL1|1.27017655571;RNASE4|1.21267452811;FLNA|0.768127250901;NEO1|1.40627342219;IGHV3-38|1.20667235697;C3|1.09632103858;IGHV3OR15-7|1.25332259319;TGFBI|1.15584114417;LRP1|1.39…	30	28114	54	81321	http://www.ebi.ac.uk/QuickGO/GTerm?id=GO:0043170
4	4	regulation of membrane potential	GO:0042391	0.00128	0.00714	-0.72	-1.14	11.9394	-7.23314	CACNA2D1|0.522450327006;YWHAE|0.549864337179;DSG2|0.857917632149;FLNA|0.768127250901	4	708	54	81321	http://www.ebi.ac.uk/QuickGO/GTerm?id=GO:0042391
7	5,6,7	positive regulation of cellular carbohydrate metabolic process	GO:0010676	0.00129	0.00714	-0.17	-0.31	11.9394	-7.23314	IGF1|0.754584465696;GPLD1|0.89398749253	2	79	54	81321	http://www.ebi.ac.uk/QuickGO/GTerm?id=GO:0010676
4	4	anatomical structure maturation	GO:0071695	0.00129	0.00714	0.08	0.07	11.9394	-7.23314	IGF1|0.754584465696;C3|1.09632103858	2	79	54	81321	http://www.ebi.ac.uk/QuickGO/GTerm?id=GO:0071695
5	5	alcohol metabolic process	GO:0006066	0.00131	0.00714	-0.31	-0.52	11.9394	-7.23314	IGF1|0.754584465696;APOB|0.876866712624;MINPP1|1.2101079992;GPLD1|0.89398749253	4	713	54	81321	http://www.ebi.ac.uk/QuickGO/GTerm?id=GO:0006066
11	5,7,10,11	chemoattraction of axon	GO:0061642	0.00133	0.00714	0	-0.06	11.9394	-7.23314	LRP1|1.3945300732	1	2	54	81321	http://www.ebi.ac.uk/QuickGO/GTerm?id=GO:0061642
9	9	negative regulation of vascular associated smooth muscle cell apoptotic process	GO:1905460	0.00133	0.00714	0	-0.06	11.9394	-7.23314	IGF1|0.754584465696	1	2	54	81321	http://www.ebi.ac.uk/QuickGO/GTerm?id=GO:1905460
8	6,7,8	positive regulation of axon extension involved in regeneration	GO:0048691	0.00133	0.00714	0	-0.06	11.9394	-7.23314	LRP1|1.3945300732	1	2	54	81321	http://www.ebi.ac.uk/QuickGO/GTerm?id=GO:0048691
5	5	response to triglyceride	GO:0034014	0.00133	0.00714	0	-0.06	11.9394	-7.23314	GPLD1|0.89398749253	1	2	54	81321	http://www.ebi.ac.uk/QuickGO/GTerm?id=GO:0034014
8	7,8	thick ascending limb development	GO:0072023	0.00133	0.00714	0	-0.06	11.9394	-7.23314	UMOD|1.21463827598	1	2	54	81321	http://www.ebi.ac.uk/QuickGO/GTerm?id=GO:0072023
10	6,9,10	regulation of heart rate by hormone	GO:0003064	0.00133	0.00714	0	-0.06	11.9394	-7.23314	YWHAE|0.549864337179	1	2	54	81321	http://www.ebi.ac.uk/QuickGO/GTerm?id=GO:0003064
6	6	hematopoietic stem cell migration to bone marrow	GO:0097241	0.00133	0.00714	0	-0.06	11.9394	-7.23314	GPLD1|0.89398749253	1	2	54	81321	http://www.ebi.ac.uk/QuickGO/GTerm?id=GO:0097241
6	6	cellular response to mycotoxin	GO:0036146	0.00133	0.00714	0	-0.06	11.9394	-7.23314	ACTB|1.14031937931	1	2	54	81321	http://www.ebi.ac.uk/QuickGO/GTerm?id=GO:0036146
8	5,6,7,8	positive regulation of high-density lipoprotein particle clearance	GO:0010983	0.00133	0.00714	0	-0.06	11.9394	-7.23314	GPLD1|0.89398749253	1	2	54	81321	http://www.ebi.ac.uk/QuickGO/GTerm?id=GO:0010983
12	8,10,12	regulation of calcium ion export across plasma membrane	GO:1905912	0.00133	0.00714	0	-0.06	11.9394	-7.23314	YWHAE|0.549864337179	1	2	54	81321	http://www.ebi.ac.uk/QuickGO/GTerm?id=GO:1905912
7	7	regulation of Schwann cell migration	GO:1900147	0.00133	0.00714	0	-0.06	11.9394	-7.23314	LRP1|1.3945300732	1	2	54	81321	http://www.ebi.ac.uk/QuickGO/GTerm?id=GO:1900147
7	6,7	regulation of norepinephrine uptake	GO:0051621	0.00133	0.00714	0	-0.06	11.9394	-7.23314	ACTB|1.14031937931	1	2	54	81321	http://www.ebi.ac.uk/QuickGO/GTerm?id=GO:0051621
6	6	mast cell secretory granule organization	GO:0033364	0.00133	0.00714	0	-0.06	11.9394	-7.23314	SRGN|1.45291547513	1	2	54	81321	http://www.ebi.ac.uk/QuickGO/GTerm?id=GO:0033364
9	8,9	norepinephrine uptake	GO:0051620	0.00133	0.00714	0	-0.06	11.9394	-7.23314	ACTB|1.14031937931	1	2	54	81321	http://www.ebi.ac.uk/QuickGO/GTerm?id=GO:0051620
8	7,8	metanephric thick ascending limb development	GO:0072233	0.00133	0.00714	0	-0.06	11.9394	-7.23314	UMOD|1.21463827598	1	2	54	81321	http://www.ebi.ac.uk/QuickGO/GTerm?id=GO:0072233
6	6	Schwann cell migration	GO:0036135	0.00133	0.00714	0	-0.06	11.9394	-7.23314	LRP1|1.3945300732	1	2	54	81321	http://www.ebi.ac.uk/QuickGO/GTerm?id=GO:0036135
8	5,7,8	regulation of secretion by cell	GO:1903530	0.00134	0.00719	-0.31	-0.52	11.9394	-7.23314	IGF1|0.754584465696;SRGN|1.45291547513;SSC5D|0.531207406843;LRP1|1.3945300732;GPLD1|0.89398749253	5	1229	54	81321	http://www.ebi.ac.uk/QuickGO/GTerm?id=GO:1903530
4	4	tissue migration	GO:0090130	0.00135	0.00723	0.05	0.02	11.9394	-7.23314	PFN1|2.67537273593;GPLD1|0.89398749253;MMRN2|1.14889094959	3	325	54	81321	http://www.ebi.ac.uk/QuickGO/GTerm?id=GO:0090130
7	5,6,7	carbohydrate transmembrane transport	GO:0034219	0.00136	0.00723	0.08	0.07	11.9394	-7.23314	IGF1|0.754584465696;C3|1.09632103858	2	81	54	81321	http://www.ebi.ac.uk/QuickGO/GTerm?id=GO:0034219
7	7	triglyceride biosynthetic process	GO:0019432	0.00136	0.00723	0.01	-0.04	11.9394	-7.23314	C3|1.09632103858;GPLD1|0.89398749253	2	81	54	81321	http://www.ebi.ac.uk/QuickGO/GTerm?id=GO:0019432
6	6	ion homeostasis	GO:0050801	0.00139	0.00737	0.54	0.75	11.9394	-7.23314	CACNA2D1|0.522450327006;YWHAE|0.549864337179;NEO1|1.40627342219;LRP1|1.3945300732;UMOD|1.21463827598	5	1239	54	81321	http://www.ebi.ac.uk/QuickGO/GTerm?id=GO:0050801
7	6,7	regulation of smooth muscle cell migration	GO:0014910	0.00139	0.00737	-0.02	-0.09	11.9394	-7.23314	IGF1|0.754584465696;LRP1|1.3945300732	2	82	54	81321	http://www.ebi.ac.uk/QuickGO/GTerm?id=GO:0014910
5	5	cellular lipid catabolic process	GO:0044242	0.0014	0.00739	-0.14	-0.27	11.9394	-7.23314	APOB|0.876866712624;LRP1|1.3945300732;GPLD1|0.89398749253	3	329	54	81321	http://www.ebi.ac.uk/QuickGO/GTerm?id=GO:0044242
4	4	response to radiation	GO:0009314	0.0014	0.00739	0.04	0	11.9394	-7.23314	APOB|0.876866712624;ICAM1|1.19954082574;LRP1|1.3945300732;KRT14|0.626363348885	4	726	54	81321	http://www.ebi.ac.uk/QuickGO/GTerm?id=GO:0009314
5	5	neutral lipid biosynthetic process	GO:0046460	0.00142	0.00747	0.01	-0.04	11.9394	-7.23314	C3|1.09632103858;GPLD1|0.89398749253	2	83	54	81321	http://www.ebi.ac.uk/QuickGO/GTerm?id=GO:0046460
6	6	acylglycerol biosynthetic process	GO:0046463	0.00142	0.00747	0.01	-0.04	11.9394	-7.23314	C3|1.09632103858;GPLD1|0.89398749253	2	83	54	81321	http://www.ebi.ac.uk/QuickGO/GTerm?id=GO:0046463
6	6	glycerolipid catabolic process	GO:0046503	0.00142	0.00747	-0.11	-0.22	11.9394	-7.23314	APOB|0.876866712624;GPLD1|0.89398749253	2	83	54	81321	http://www.ebi.ac.uk/QuickGO/GTerm?id=GO:0046503
6	5,6	regulation of actin cytoskeleton organization	GO:0032956	0.00145	0.00759	0.77	1.09	11.9394	-7.23314	PFN1|2.67537273593;ICAM1|1.19954082574;FLNA|0.768127250901;LRP1|1.3945300732	4	733	54	81321	http://www.ebi.ac.uk/QuickGO/GTerm?id=GO:0032956
3	3	single organism reproductive process	GO:0044702	0.0015	0.00786	-1.05	-1.62	11.9394	-7.23314	IGFBP7|0.246135843825;IGF1|0.754584465696;APOB|0.876866712624;ICAM1|1.19954082574;DSG2|0.857917632149;FLNA|0.768127250901	6	1877	54	81321	http://www.ebi.ac.uk/QuickGO/GTerm?id=GO:0044702
7	6,7	retina homeostasis	GO:0001895	0.00153	0.00796	0.05	0.01	11.9394	-7.23314	IGKC|0.785110945943;ACTB|1.14031937931	2	86	54	81321	http://www.ebi.ac.uk/QuickGO/GTerm?id=GO:0001895
6	5,6	cellular chemical homeostasis	GO:0055082	0.00156	0.00811	-0.22	-0.39	11.9394	-7.23314	CACNA2D1|0.522450327006;YWHAE|0.549864337179;ICAM1|1.19954082574;LRP1|1.3945300732;GPLD1|0.89398749253	5	1272	54	81321	http://www.ebi.ac.uk/QuickGO/GTerm?id=GO:0055082
5	5	connective tissue development	GO:0061448	0.00157	0.00817	-0.06	-0.15	11.9394	-7.23314	IGF1|0.754584465696;TGFBI|1.15584114417;GPLD1|0.89398749253	3	343	54	81321	http://www.ebi.ac.uk/QuickGO/GTerm?id=GO:0061448
10	6,8,10	regulation of potassium ion transmembrane transport	GO:1901379	0.0016	0.00822	-0.37	-0.62	11.9394	-7.23314	YWHAE|0.549864337179;FLNA|0.768127250901	2	88	54	81321	http://www.ebi.ac.uk/QuickGO/GTerm?id=GO:1901379
7	5,7	negative regulation of calcium ion transport	GO:0051926	0.0016	0.00822	0.18	0.21	11.9394	-7.23314	YWHAE|0.549864337179;ICAM1|1.19954082574	2	88	54	81321	http://www.ebi.ac.uk/QuickGO/GTerm?id=GO:0051926
7	6,7	regulation of phagocytosis	GO:0050764	0.0016	0.00822	0.18	0.22	11.9394	-7.23314	C3|1.09632103858;LRP1|1.3945300732	2	88	54	81321	http://www.ebi.ac.uk/QuickGO/GTerm?id=GO:0050764
5	5	neuron projection regeneration	GO:0031102	0.0016	0.00822	0.49	0.67	11.9394	-7.23314	CHL1|0.232844999595;LRP1|1.3945300732	2	88	54	81321	http://www.ebi.ac.uk/QuickGO/GTerm?id=GO:0031102
6	5,6	regulation of transmembrane transporter activity	GO:0022898	0.00163	0.00835	-0.06	-0.14	11.9394	-7.23314	CACNA2D1|0.522450327006;YWHAE|0.549864337179;ACTB|1.14031937931	3	347	54	81321	http://www.ebi.ac.uk/QuickGO/GTerm?id=GO:0022898
5	5	cytokine secretion	GO:0050663	0.00164	0.0084	0.27	0.35	11.9394	-7.23314	SRGN|1.45291547513;SSC5D|0.531207406843;LRP1|1.3945300732	3	348	54	81321	http://www.ebi.ac.uk/QuickGO/GTerm?id=GO:0050663
7	7	generation of neurons	GO:0048699	0.00168	0.0086	1.01	1.45	11.9394	-7.23314	YWHAE|0.549864337179;ACTB|1.14031937931;CHL1|0.232844999595;FLNA|0.768127250901;NEO1|1.40627342219;C3|1.09632103858;LRP1|1.3945300732	7	2620	54	81321	http://www.ebi.ac.uk/QuickGO/GTerm?id=GO:0048699
5	4,5	positive regulation of cellular component organization	GO:0051130	0.00169	0.0086	0.23	0.29	11.9394	-7.23314	IGF1|0.754584465696;YWHAE|0.549864337179;ICAM1|1.19954082574;FLNA|0.768127250901;C3|1.09632103858;LRP1|1.3945300732	6	1920	54	81321	http://www.ebi.ac.uk/QuickGO/GTerm?id=GO:0051130
7	6,7	regulation of phosphate metabolic process	GO:0019220	0.0017	0.00866	0.43	0.59	11.9394	-7.23314	IGF1|0.754584465696;YWHAE|0.549864337179;ICAM1|1.19954082574;ACTB|1.14031937931;C3|1.09632103858;LRP1|1.3945300732;GPLD1|0.89398749253	7	2625	54	81321	http://www.ebi.ac.uk/QuickGO/GTerm?id=GO:0019220
5	4,5	cell activation involved in immune response	GO:0002263	0.00172	0.00871	0.38	0.5	11.9394	-7.23314	TCN1|1.29416997744;ICAM1|1.19954082574;C3|1.09632103858;LRP1|1.3945300732	4	768	54	81321	http://www.ebi.ac.uk/QuickGO/GTerm?id=GO:0002263
5	5	regulation of secretion	GO:0051046	0.00172	0.00871	-0.31	-0.52	11.9394	-7.23314	IGF1|0.754584465696;SRGN|1.45291547513;SSC5D|0.531207406843;LRP1|1.3945300732;GPLD1|0.89398749253	5	1301	54	81321	http://www.ebi.ac.uk/QuickGO/GTerm?id=GO:0051046
6	6	smooth muscle cell migration	GO:0014909	0.00174	0.00882	-0.02	-0.09	11.9394	-7.23314	IGF1|0.754584465696;LRP1|1.3945300732	2	92	54	81321	http://www.ebi.ac.uk/QuickGO/GTerm?id=GO:0014909
6	5,6	regulation of phosphorus metabolic process	GO:0051174	0.00176	0.00889	0.43	0.59	11.9394	-7.23314	IGF1|0.754584465696;YWHAE|0.549864337179;ICAM1|1.19954082574;ACTB|1.14031937931;C3|1.09632103858;LRP1|1.3945300732;GPLD1|0.89398749253	7	2641	54	81321	http://www.ebi.ac.uk/QuickGO/GTerm?id=GO:0051174
5	5	response to steroid hormone	GO:0048545	0.00181	0.0091	0.56	0.77	11.9394	-7.23314	IGFBP7|0.246135843825;ICAM1|1.19954082574;DSG2|0.857917632149;C3|1.09632103858	4	779	54	81321	http://www.ebi.ac.uk/QuickGO/GTerm?id=GO:0048545
6	5,6	cell morphogenesis involved in differentiation	GO:0000904	0.00181	0.00911	0.75	1.06	11.9394	-7.23314	ACTB|1.14031937931;CHL1|0.232844999595;FLNA|0.768127250901;NEO1|1.40627342219;LRP1|1.3945300732	5	1317	54	81321	http://www.ebi.ac.uk/QuickGO/GTerm?id=GO:0000904
5	4,5	regulation of transporter activity	GO:0032409	0.00182	0.00912	-0.06	-0.14	11.9394	-7.23314	CACNA2D1|0.522450327006;YWHAE|0.549864337179;ACTB|1.14031937931	3	361	54	81321	http://www.ebi.ac.uk/QuickGO/GTerm?id=GO:0032409
8	7,8	regulation of cation transmembrane transport	GO:1904062	0.00183	0.00918	-0.66	-1.04	11.9394	-7.23314	CACNA2D1|0.522450327006;YWHAE|0.549864337179;FLNA|0.768127250901	3	362	54	81321	http://www.ebi.ac.uk/QuickGO/GTerm?id=GO:1904062
7	6,7	protein localization to plasma membrane	GO:0072659	0.00186	0.0093	0.11	0.11	11.9394	-7.23314	ACTB|1.14031937931;FLNA|0.768127250901;LRP1|1.3945300732	3	364	54	81321	http://www.ebi.ac.uk/QuickGO/GTerm?id=GO:0072659
4	4	response to temperature stimulus	GO:0009266	0.00188	0.00936	-0.99	-1.54	11.9394	-7.23314	IGFBP7|0.246135843825;IGF1|0.754584465696;YWHAE|0.549864337179	3	365	54	81321	http://www.ebi.ac.uk/QuickGO/GTerm?id=GO:0009266
3	3	macromolecule localization	GO:0033036	0.00189	0.00939	-1.34	-2.06	11.9394	-7.23314	IGF1|0.754584465696;APOD|0.866333860942;YWHAE|0.549864337179;SRGN|1.45291547513;SSC5D|0.531207406843;APOB|0.876866712624;ACTB|1.14031937931;FLNA|0.768127250901;C3|1.09632103858;LRP1|1.3945300732;GPLD1|0.89398749253	11	6071	54	81321	http://www.ebi.ac.uk/QuickGO/GTerm?id=GO:0033036
6	4,5,6	regulation of insulin secretion involved in cellular response to glucose stimulus	GO:0061178	0.0019	0.00941	-0.1	-0.2	11.9394	-7.23314	LRP1|1.3945300732;GPLD1|0.89398749253	2	96	54	81321	http://www.ebi.ac.uk/QuickGO/GTerm?id=GO:0061178
8	6,7,8	positive regulation of MAPK cascade	GO:0043410	0.00192	0.00948	0.39	0.52	11.9394	-7.23314	IGF1|0.754584465696;ICAM1|1.19954082574;C3|1.09632103858;LRP1|1.3945300732	4	792	54	81321	http://www.ebi.ac.uk/QuickGO/GTerm?id=GO:0043410
5	5	regulation of muscle system process	GO:0090257	0.00192	0.00948	-0.3	-0.51	11.9394	-7.23314	IGF1|0.754584465696;DSG2|0.857917632149;FLNA|0.768127250901	3	368	54	81321	http://www.ebi.ac.uk/QuickGO/GTerm?id=GO:0090257
6	4,5,6	positive regulation of carbohydrate metabolic process	GO:0045913	0.00194	0.00948	-0.17	-0.31	11.9394	-7.23314	IGF1|0.754584465696;GPLD1|0.89398749253	2	97	54	81321	http://www.ebi.ac.uk/QuickGO/GTerm?id=GO:0045913
9	7,9	regulation of calcium ion transport	GO:0051924	0.00194	0.00948	-0.08	-0.18	11.9394	-7.23314	CACNA2D1|0.522450327006;YWHAE|0.549864337179;ICAM1|1.19954082574	3	369	54	81321	http://www.ebi.ac.uk/QuickGO/GTerm?id=GO:0051924
6	6	plasma membrane bounded cell projection morphogenesis	GO:0120039	0.00195	0.00948	0.98	1.41	11.9394	-7.23314	ACTB|1.14031937931;CHL1|0.232844999595;NEO1|1.40627342219;LRP1|1.3945300732	4	795	54	81321	http://www.ebi.ac.uk/QuickGO/GTerm?id=GO:0120039
7	7	glucose homeostasis	GO:0042593	0.00197	0.00948	0.05	0.02	11.9394	-7.23314	ICAM1|1.19954082574;LRP1|1.3945300732;GPLD1|0.89398749253	3	371	54	81321	http://www.ebi.ac.uk/QuickGO/GTerm?id=GO:0042593
6	6	protein localization to cell periphery	GO:1990778	0.00198	0.00948	0.11	0.11	11.9394	-7.23314	ACTB|1.14031937931;FLNA|0.768127250901;LRP1|1.3945300732	3	372	54	81321	http://www.ebi.ac.uk/QuickGO/GTerm?id=GO:1990778
6	6	carbohydrate homeostasis	GO:0033500	0.00198	0.00948	0.05	0.02	11.9394	-7.23314	ICAM1|1.19954082574;LRP1|1.3945300732;GPLD1|0.89398749253	3	372	54	81321	http://www.ebi.ac.uk/QuickGO/GTerm?id=GO:0033500
8	6,8	regulation of axon extension involved in regeneration	GO:0048690	0.00199	0.00948	0	-0.06	11.9394	-7.23314	LRP1|1.3945300732	1	3	54	81321	http://www.ebi.ac.uk/QuickGO/GTerm?id=GO:0048690
7	5,7	vertebrate eye-specific patterning	GO:0150064	0.00199	0.00948	0	-0.06	11.9394	-7.23314	C3|1.09632103858	1	3	54	81321	http://www.ebi.ac.uk/QuickGO/GTerm?id=GO:0150064
6	5,6	positive regulation of sprouting of injured axon	GO:0048687	0.00199	0.00948	0	-0.06	11.9394	-7.23314	LRP1|1.3945300732	1	3	54	81321	http://www.ebi.ac.uk/QuickGO/GTerm?id=GO:0048687
9	8,9	positive regulation of type IIa hypersensitivity	GO:0001798	0.00199	0.00948	0	-0.06	11.9394	-7.23314	C3|1.09632103858	1	3	54	81321	http://www.ebi.ac.uk/QuickGO/GTerm?id=GO:0001798
7	6,7	positive regulation of activation of membrane attack complex	GO:0001970	0.00199	0.00948	0	-0.06	11.9394	-7.23314	C3|1.09632103858	1	3	54	81321	http://www.ebi.ac.uk/QuickGO/GTerm?id=GO:0001970
7	5,6,7	regulation of high-density lipoprotein particle clearance	GO:0010982	0.00199	0.00948	0	-0.06	11.9394	-7.23314	GPLD1|0.89398749253	1	3	54	81321	http://www.ebi.ac.uk/QuickGO/GTerm?id=GO:0010982
8	7,8	positive regulation of type II hypersensitivity	GO:0002894	0.00199	0.00948	0	-0.06	11.9394	-7.23314	C3|1.09632103858	1	3	54	81321	http://www.ebi.ac.uk/QuickGO/GTerm?id=GO:0002894
8	8	membrane depolarization during bundle of His cell action potential	GO:0086048	0.00199	0.00948	0	-0.06	11.9394	-7.23314	CACNA2D1|0.522450327006	1	3	54	81321	http://www.ebi.ac.uk/QuickGO/GTerm?id=GO:0086048
6	4,5,6	trophectodermal cell proliferation	GO:0001834	0.00199	0.00948	0	-0.06	11.9394	-7.23314	IGF1|0.754584465696	1	3	54	81321	http://www.ebi.ac.uk/QuickGO/GTerm?id=GO:0001834
8	7,8	Purkinje myocyte development	GO:0003165	0.00199	0.00948	0	-0.06	11.9394	-7.23314	DSG2|0.857917632149	1	3	54	81321	http://www.ebi.ac.uk/QuickGO/GTerm?id=GO:0003165
6	5,6	astrocyte activation involved in immune response	GO:0002265	0.00199	0.00948	0	-0.06	11.9394	-7.23314	LRP1|1.3945300732	1	3	54	81321	http://www.ebi.ac.uk/QuickGO/GTerm?id=GO:0002265
9	8,9	negative regulation of peptidyl-serine dephosphorylation	GO:1902309	0.00199	0.00948	0	-0.06	11.9394	-7.23314	YWHAE|0.549864337179	1	3	54	81321	http://www.ebi.ac.uk/QuickGO/GTerm?id=GO:1902309
7	6,7	regulation of steroid biosynthetic process	GO:0050810	0.00201	0.00957	-0.67	-1.05	11.9394	-7.23314	IGFBP7|0.246135843825;APOB|0.876866712624	2	99	54	81321	http://www.ebi.ac.uk/QuickGO/GTerm?id=GO:0050810
6	5,6	MAPK cascade	GO:0000165	0.00208	0.00989	0.38	0.51	11.9394	-7.23314	IGF1|0.754584465696;YWHAE|0.549864337179;ICAM1|1.19954082574;C3|1.09632103858;LRP1|1.3945300732	5	1360	54	81321	http://www.ebi.ac.uk/QuickGO/GTerm?id=GO:0000165
4	3,4	regulation of plasma lipoprotein particle levels	GO:0097006	0.0021	0.0099	-0.11	-0.22	11.9394	-7.23314	APOB|0.876866712624;GPLD1|0.89398749253	2	101	54	81321	http://www.ebi.ac.uk/QuickGO/GTerm?id=GO:0097006
5	5	artery development	GO:0060840	0.0021	0.0099	-0.09	-0.19	11.9394	-7.23314	APOB|0.876866712624;LRP1|1.3945300732	2	101	54	81321	http://www.ebi.ac.uk/QuickGO/GTerm?id=GO:0060840
5	4,5	lipid storage	GO:0019915	0.00218	0.0103	0.02	-0.03	11.9394	-7.23314	APOB|0.876866712624;C3|1.09632103858	2	103	54	81321	http://www.ebi.ac.uk/QuickGO/GTerm?id=GO:0019915
11	5,7,8,9,10,11	insulin secretion involved in cellular response to glucose stimulus	GO:0035773	0.00222	0.0104	-0.1	-0.2	11.9394	-7.23314	LRP1|1.3945300732;GPLD1|0.89398749253	2	104	54	81321	http://www.ebi.ac.uk/QuickGO/GTerm?id=GO:0035773
5	5	regulation of neural precursor cell proliferation	GO:2000177	0.00222	0.0104	-0.24	-0.41	11.9394	-7.23314	IGF1|0.754584465696;FLNA|0.768127250901	2	104	54	81321	http://www.ebi.ac.uk/QuickGO/GTerm?id=GO:2000177
7	6,7	regulation of protein modification process	GO:0031399	0.00226	0.0106	0.43	0.59	11.9394	-7.23314	IGF1|0.754584465696;YWHAE|0.549864337179;ICAM1|1.19954082574;ACTB|1.14031937931;C3|1.09632103858;LRP1|1.3945300732;GPLD1|0.89398749253	7	2761	54	81321	http://www.ebi.ac.uk/QuickGO/GTerm?id=GO:0031399
6	5,6	protein localization to membrane	GO:0072657	0.00229	0.0107	0.17	0.2	11.9394	-7.23314	YWHAE|0.549864337179;ACTB|1.14031937931;FLNA|0.768127250901;LRP1|1.3945300732	4	832	54	81321	http://www.ebi.ac.uk/QuickGO/GTerm?id=GO:0072657
5	5	muscle cell migration	GO:0014812	0.00235	0.011	-0.02	-0.09	11.9394	-7.23314	IGF1|0.754584465696;LRP1|1.3945300732	2	107	54	81321	http://www.ebi.ac.uk/QuickGO/GTerm?id=GO:0014812
7	5,6,7	phototransduction, visible light	GO:0007603	0.00239	0.0111	-0.09	-0.19	11.9394	-7.23314	APOB|0.876866712624;LRP1|1.3945300732	2	108	54	81321	http://www.ebi.ac.uk/QuickGO/GTerm?id=GO:0007603
5	5	cell projection morphogenesis	GO:0048858	0.00239	0.0111	0.75	1.06	11.9394	-7.23314	ACTB|1.14031937931;CHL1|0.232844999595;FLNA|0.768127250901;NEO1|1.40627342219;LRP1|1.3945300732	5	1404	54	81321	http://www.ebi.ac.uk/QuickGO/GTerm?id=GO:0048858
7	5,6,7	positive regulation of intracellular signal transduction	GO:1902533	0.00239	0.0111	0.24	0.3	11.9394	-7.23314	IGF1|0.754584465696;ICAM1|1.19954082574;FLNA|0.768127250901;C3|1.09632103858;LRP1|1.3945300732	5	1404	54	81321	http://www.ebi.ac.uk/QuickGO/GTerm?id=GO:1902533
4	4	telencephalon development	GO:0021537	0.0024	0.0111	-0.14	-0.27	11.9394	-7.23314	YWHAE|0.549864337179;FLNA|0.768127250901;LRP1|1.3945300732	3	398	54	81321	http://www.ebi.ac.uk/QuickGO/GTerm?id=GO:0021537
12	6,7,9,10,11,12	positive regulation of insulin secretion	GO:0032024	0.00243	0.0112	-0.1	-0.2	11.9394	-7.23314	LRP1|1.3945300732;GPLD1|0.89398749253	2	109	54	81321	http://www.ebi.ac.uk/QuickGO/GTerm?id=GO:0032024
4	4	midbrain development	GO:0030901	0.00243	0.0112	0.2	0.25	11.9394	-7.23314	YWHAE|0.549864337179;ACTB|1.14031937931	2	109	54	81321	http://www.ebi.ac.uk/QuickGO/GTerm?id=GO:0030901
5	5	protein modification process	GO:0036211	0.00246	0.0113	2.09	3.06	11.9394	-7.23314	IGFBP7|0.246135843825;ASGR2|0.501067283167;IGF1|0.754584465696;YWHAE|0.549864337179;CSF1R|1.31483098913;APOB|0.876866712624;ICAM1|1.19954082574;ACTB|1.14031937931;C3|1.09632103858;LRP1|1.3945300732;MINPP1|1.2101079992;UMOD|1.21463827598;GPLD1|0.89398749253;ADAMTSL4|1.21039738542	14	9301	54	81321	http://www.ebi.ac.uk/QuickGO/GTerm?id=GO:0036211
6	6	cellular protein modification process	GO:0006464	0.00246	0.0113	2.09	3.06	11.9394	-7.23314	IGFBP7|0.246135843825;ASGR2|0.501067283167;IGF1|0.754584465696;YWHAE|0.549864337179;CSF1R|1.31483098913;APOB|0.876866712624;ICAM1|1.19954082574;ACTB|1.14031937931;C3|1.09632103858;LRP1|1.3945300732;MINPP1|1.2101079992;UMOD|1.21463827598;GPLD1|0.89398749253;ADAMTSL4|1.21039738542	14	9301	54	81321	http://www.ebi.ac.uk/QuickGO/GTerm?id=GO:0006464
8	6,7,8	regulation of protein localization to plasma membrane	GO:1903076	0.00248	0.0114	0.2	0.24	11.9394	-7.23314	ACTB|1.14031937931;LRP1|1.3945300732	2	110	54	81321	http://www.ebi.ac.uk/QuickGO/GTerm?id=GO:1903076
4	4	response to toxic substance	GO:0009636	0.00255	0.0116	0.19	0.23	11.9394	-7.23314	SOD1|0.640477404075;ICAM1|1.19954082574;ACTB|1.14031937931	3	407	54	81321	http://www.ebi.ac.uk/QuickGO/GTerm?id=GO:0009636
8	7,8	regulation of cardiac muscle contraction	GO:0055117	0.00257	0.0116	-0.18	-0.33	11.9394	-7.23314	DSG2|0.857917632149;FLNA|0.768127250901	2	112	54	81321	http://www.ebi.ac.uk/QuickGO/GTerm?id=GO:0055117
6	5,6	cell part morphogenesis	GO:0032990	0.00259	0.0116	0.75	1.06	11.9394	-7.23314	ACTB|1.14031937931;CHL1|0.232844999595;FLNA|0.768127250901;NEO1|1.40627342219;LRP1|1.3945300732	5	1430	54	81321	http://www.ebi.ac.uk/QuickGO/GTerm?id=GO:0032990
4	4	regulation of binding	GO:0051098	0.00261	0.0116	0.12	0.13	11.9394	-7.23314	IGF1|0.754584465696;ACTB|1.14031937931;LRP1|1.3945300732	3	410	54	81321	http://www.ebi.ac.uk/QuickGO/GTerm?id=GO:0051098
5	5	regulation of sprouting of injured axon	GO:0048686	0.00265	0.0116	0	-0.06	11.9394	-7.23314	LRP1|1.3945300732	1	4	54	81321	http://www.ebi.ac.uk/QuickGO/GTerm?id=GO:0048686
9	7,8,9	type IIa hypersensitivity	GO:0001794	0.00265	0.0116	0	-0.06	11.9394	-7.23314	C3|1.09632103858	1	4	54	81321	http://www.ebi.ac.uk/QuickGO/GTerm?id=GO:0001794
11	11	calcium ion export from cell	GO:1990034	0.00265	0.0116	0	-0.06	11.9394	-7.23314	YWHAE|0.549864337179	1	4	54	81321	http://www.ebi.ac.uk/QuickGO/GTerm?id=GO:1990034
7	7	glycolate metabolic process	GO:0009441	0.00265	0.0116	0	-0.06	11.9394	-7.23314	IGF1|0.754584465696	1	4	54	81321	http://www.ebi.ac.uk/QuickGO/GTerm?id=GO:0009441
9	8,9	positive regulation of lysosomal protein catabolic process	GO:1905167	0.00265	0.0116	0	-0.06	11.9394	-7.23314	LRP1|1.3945300732	1	4	54	81321	http://www.ebi.ac.uk/QuickGO/GTerm?id=GO:1905167
5	5	metanephric ascending thin limb development	GO:0072218	0.00265	0.0116	0	-0.06	11.9394	-7.23314	UMOD|1.21463827598	1	4	54	81321	http://www.ebi.ac.uk/QuickGO/GTerm?id=GO:0072218
4	4	positive regulation of protein activation cascade	GO:2000259	0.00265	0.0116	0	-0.06	11.9394	-7.23314	C3|1.09632103858	1	4	54	81321	http://www.ebi.ac.uk/QuickGO/GTerm?id=GO:2000259
4	4	ascending thin limb development	GO:0072021	0.00265	0.0116	0	-0.06	11.9394	-7.23314	UMOD|1.21463827598	1	4	54	81321	http://www.ebi.ac.uk/QuickGO/GTerm?id=GO:0072021
8	7,8	regulation of cholesterol import	GO:0060620	0.00265	0.0116	0	-0.06	11.9394	-7.23314	LRP1|1.3945300732	1	4	54	81321	http://www.ebi.ac.uk/QuickGO/GTerm?id=GO:0060620
4	4	prostate gland stromal morphogenesis	GO:0060741	0.00265	0.0116	0	-0.06	11.9394	-7.23314	IGF1|0.754584465696	1	4	54	81321	http://www.ebi.ac.uk/QuickGO/GTerm?id=GO:0060741
8	6,7,8	type II hypersensitivity	GO:0002445	0.00265	0.0116	0	-0.06	11.9394	-7.23314	C3|1.09632103858	1	4	54	81321	http://www.ebi.ac.uk/QuickGO/GTerm?id=GO:0002445
10	8,9,10	regulation of type IIa hypersensitivity	GO:0001796	0.00265	0.0116	0	-0.06	11.9394	-7.23314	C3|1.09632103858	1	4	54	81321	http://www.ebi.ac.uk/QuickGO/GTerm?id=GO:0001796
9	7,8,9	regulation of type II hypersensitivity	GO:0002892	0.00265	0.0116	0	-0.06	11.9394	-7.23314	C3|1.09632103858	1	4	54	81321	http://www.ebi.ac.uk/QuickGO/GTerm?id=GO:0002892
8	7,8	regulation of chemokine (C-C motif) ligand 2 secretion	GO:1904207	0.00265	0.0116	0	-0.06	11.9394	-7.23314	LRP1|1.3945300732	1	4	54	81321	http://www.ebi.ac.uk/QuickGO/GTerm?id=GO:1904207
7	6,7	regulation of sterol import	GO:2000909	0.00265	0.0116	0	-0.06	11.9394	-7.23314	LRP1|1.3945300732	1	4	54	81321	http://www.ebi.ac.uk/QuickGO/GTerm?id=GO:2000909
6	6	complement-mediated synapse pruning	GO:0150062	0.00265	0.0116	0	-0.06	11.9394	-7.23314	C3|1.09632103858	1	4	54	81321	http://www.ebi.ac.uk/QuickGO/GTerm?id=GO:0150062
5	5	positive regulation of complement activation	GO:0045917	0.00265	0.0116	0	-0.06	11.9394	-7.23314	C3|1.09632103858	1	4	54	81321	http://www.ebi.ac.uk/QuickGO/GTerm?id=GO:0045917
9	7,8,9	positive regulation of chemokine (C-C motif) ligand 2 secretion	GO:1904209	0.00265	0.0116	0	-0.06	11.9394	-7.23314	LRP1|1.3945300732	1	4	54	81321	http://www.ebi.ac.uk/QuickGO/GTerm?id=GO:1904209
6	6	cell-substrate junction assembly	GO:0007044	0.00266	0.0116	0.06	0.03	11.9394	-7.23314	LRP1|1.3945300732;KRT14|0.626363348885	2	114	54	81321	http://www.ebi.ac.uk/QuickGO/GTerm?id=GO:0007044
9	5,7,8,9	positive regulation of protein import	GO:1904591	0.00266	0.0116	-0.24	-0.41	11.9394	-7.23314	IGF1|0.754584465696;FLNA|0.768127250901	2	114	54	81321	http://www.ebi.ac.uk/QuickGO/GTerm?id=GO:1904591
7	6,7	peptide transport	GO:0015833	0.00268	0.0117	-1.18	-1.83	11.9394	-7.23314	IGF1|0.754584465696;YWHAE|0.549864337179;SRGN|1.45291547513;SSC5D|0.531207406843;APOB|0.876866712624;FLNA|0.768127250901;LRP1|1.3945300732;GPLD1|0.89398749253	8	3647	54	81321	http://www.ebi.ac.uk/QuickGO/GTerm?id=GO:0015833
8	4,8	signal transduction by protein phosphorylation	GO:0023014	0.00273	0.0119	0.38	0.51	11.9394	-7.23314	IGF1|0.754584465696;YWHAE|0.549864337179;ICAM1|1.19954082574;C3|1.09632103858;LRP1|1.3945300732	5	1448	54	81321	http://www.ebi.ac.uk/QuickGO/GTerm?id=GO:0023014
5	5	cellular protein metabolic process	GO:0044267	0.00274	0.0119	1.61	2.36	11.9394	-7.23314	IGFBP7|0.246135843825;ASGR2|0.501067283167;IGF1|0.754584465696;YWHAE|0.549864337179;CSF1R|1.31483098913;APOB|0.876866712624;ICAM1|1.19954082574;ACTB|1.14031937931;C3|1.09632103858;TGFBI|1.15584114417;LRP1|1.3945300732;MINPP1|1.2101079992;UMOD|1.21463827598;CALR|0.67678991511;GPLD1|0.89398749253;ADAMTSL4|1.21039738542;MASP1|0.894530158818	17	12717	54	81321	http://www.ebi.ac.uk/QuickGO/GTerm?id=GO:0044267
6	6	glycoprotein biosynthetic process	GO:0009101	0.00275	0.0119	0.26	0.32	11.9394	-7.23314	ASGR2|0.501067283167;IGF1|0.754584465696;UMOD|1.21463827598;ADAMTSL4|1.21039738542	4	875	54	81321	http://www.ebi.ac.uk/QuickGO/GTerm?id=GO:0009101
5	5	cornification	GO:0070268	0.00275	0.0119	-0.27	-0.46	11.9394	-7.23314	DSG2|0.857917632149;KRT14|0.626363348885	2	116	54	81321	http://www.ebi.ac.uk/QuickGO/GTerm?id=GO:0070268
9	7,9	regulation of potassium ion transport	GO:0043266	0.00275	0.0119	-0.37	-0.62	11.9394	-7.23314	YWHAE|0.549864337179;FLNA|0.768127250901	2	116	54	81321	http://www.ebi.ac.uk/QuickGO/GTerm?id=GO:0043266
7	6,7	regulation of protein localization to cell periphery	GO:1904375	0.00275	0.0119	0.2	0.24	11.9394	-7.23314	ACTB|1.14031937931;LRP1|1.3945300732	2	116	54	81321	http://www.ebi.ac.uk/QuickGO/GTerm?id=GO:1904375
10	5,6,8,9,10	positive regulation of protein import into nucleus	GO:0042307	0.00275	0.0119	-0.24	-0.41	11.9394	-7.23314	IGF1|0.754584465696;FLNA|0.768127250901	2	116	54	81321	http://www.ebi.ac.uk/QuickGO/GTerm?id=GO:0042307
11	10,11	regulation of cytosolic calcium ion concentration	GO:0051480	0.00281	0.0121	-0.14	-0.27	11.9394	-7.23314	CACNA2D1|0.522450327006;YWHAE|0.549864337179;LRP1|1.3945300732	3	421	54	81321	http://www.ebi.ac.uk/QuickGO/GTerm?id=GO:0051480
7	4,5,7	apoptotic signaling pathway	GO:0097190	0.0029	0.0125	0.14	0.15	11.9394	-7.23314	IGF1|0.754584465696;YWHAE|0.549864337179;SRGN|1.45291547513;ICAM1|1.19954082574	4	888	54	81321	http://www.ebi.ac.uk/QuickGO/GTerm?id=GO:0097190
5	5	sprouting angiogenesis	GO:0002040	0.00294	0.0126	-0.01	-0.07	11.9394	-7.23314	GPLD1|0.89398749253;MMRN2|1.14889094959	2	120	54	81321	http://www.ebi.ac.uk/QuickGO/GTerm?id=GO:0002040
8	8	blood vessel endothelial cell migration	GO:0043534	0.00294	0.0126	-0.01	-0.07	11.9394	-7.23314	GPLD1|0.89398749253;MMRN2|1.14889094959	2	120	54	81321	http://www.ebi.ac.uk/QuickGO/GTerm?id=GO:0043534
4	4	synapse organization	GO:0050808	0.00296	0.0127	0.26	0.33	11.9394	-7.23314	SRGN|1.45291547513;ACTB|1.14031937931;C3|1.09632103858	3	429	54	81321	http://www.ebi.ac.uk/QuickGO/GTerm?id=GO:0050808
5	5	ameboidal-type cell migration	GO:0001667	0.00296	0.0127	0.05	0.02	11.9394	-7.23314	PFN1|2.67537273593;GPLD1|0.89398749253;MMRN2|1.14889094959	3	429	54	81321	http://www.ebi.ac.uk/QuickGO/GTerm?id=GO:0001667
2	2	reproductive process	GO:0022414	0.00298	0.0127	-1.05	-1.62	11.9394	-7.23314	IGFBP7|0.246135843825;IGF1|0.754584465696;APOB|0.876866712624;ICAM1|1.19954082574;DSG2|0.857917632149;FLNA|0.768127250901	6	2152	54	81321	http://www.ebi.ac.uk/QuickGO/GTerm?id=GO:0022414
4	4	regulation of developmental growth	GO:0048638	0.00298	0.0127	0.12	0.13	11.9394	-7.23314	IGF1|0.754584465696;C3|1.09632103858;LRP1|1.3945300732	3	430	54	81321	http://www.ebi.ac.uk/QuickGO/GTerm?id=GO:0048638
7	5,6,7	regulation of plasma membrane organization	GO:1903729	0.00299	0.0127	0.2	0.24	11.9394	-7.23314	ACTB|1.14031937931;LRP1|1.3945300732	2	121	54	81321	http://www.ebi.ac.uk/QuickGO/GTerm?id=GO:1903729
2	2	reproduction	GO:0000003	0.003	0.0127	-1.05	-1.62	11.9394	-7.23314	IGFBP7|0.246135843825;IGF1|0.754584465696;APOB|0.876866712624;ICAM1|1.19954082574;DSG2|0.857917632149;FLNA|0.768127250901	6	2155	54	81321	http://www.ebi.ac.uk/QuickGO/GTerm?id=GO:0000003
6	4,5,6	positive regulation of intracellular transport	GO:0032388	0.003	0.0127	-0.5	-0.8	11.9394	-7.23314	IGF1|0.754584465696;YWHAE|0.549864337179;FLNA|0.768127250901	3	431	54	81321	http://www.ebi.ac.uk/QuickGO/GTerm?id=GO:0032388
6	6	amide transport	GO:0042886	0.00304	0.0128	-1.18	-1.83	11.9394	-7.23314	IGF1|0.754584465696;YWHAE|0.549864337179;SRGN|1.45291547513;SSC5D|0.531207406843;APOB|0.876866712624;FLNA|0.768127250901;LRP1|1.3945300732;GPLD1|0.89398749253	8	3724	54	81321	http://www.ebi.ac.uk/QuickGO/GTerm?id=GO:0042886
5	5	response to axon injury	GO:0048678	0.00308	0.013	0.49	0.67	11.9394	-7.23314	CHL1|0.232844999595;LRP1|1.3945300732	2	123	54	81321	http://www.ebi.ac.uk/QuickGO/GTerm?id=GO:0048678
3	3	negative regulation of multicellular organismal process	GO:0051241	0.0031	0.0131	0.4	0.54	11.9394	-7.23314	IGF1|0.754584465696;SRGN|1.45291547513;SSC5D|0.531207406843;LRP1|1.3945300732;MMRN2|1.14889094959	5	1492	54	81321	http://www.ebi.ac.uk/QuickGO/GTerm?id=GO:0051241
6	5,6	organic hydroxy compound transport	GO:0015850	0.00314	0.0132	0.06	0.03	11.9394	-7.23314	APOB|0.876866712624;ACTB|1.14031937931;LRP1|1.3945300732	3	438	54	81321	http://www.ebi.ac.uk/QuickGO/GTerm?id=GO:0015850
3	3	regulation of developmental process	GO:0050793	0.00314	0.0132	0.78	1.11	11.9394	-7.23314	IGF1|0.754584465696;SRGN|1.45291547513;APOB|0.876866712624;ICAM1|1.19954082574;FLNA|0.768127250901;C3|1.09632103858;LRP1|1.3945300732;MMRN2|1.14889094959	8	3744	54	81321	http://www.ebi.ac.uk/QuickGO/GTerm?id=GO:0050793
8	7,8	axonogenesis	GO:0007409	0.0032	0.0134	0.98	1.41	11.9394	-7.23314	ACTB|1.14031937931;CHL1|0.232844999595;NEO1|1.40627342219;LRP1|1.3945300732	4	913	54	81321	http://www.ebi.ac.uk/QuickGO/GTerm?id=GO:0007409
4	4	cell-cell signaling	GO:0007267	0.00321	0.0134	0.45	0.61	11.9394	-7.23314	CACNA2D1|0.522450327006;SRGN|1.45291547513;ACTB|1.14031937931;FLNA|0.768127250901;C3|1.09632103858;LRP1|1.3945300732;GPLD1|0.89398749253	7	2941	54	81321	http://www.ebi.ac.uk/QuickGO/GTerm?id=GO:0007267
4	4	lipid localization	GO:0010876	0.00324	0.0135	-0.06	-0.15	11.9394	-7.23314	APOD|0.866333860942;APOB|0.876866712624;C3|1.09632103858;LRP1|1.3945300732	4	916	54	81321	http://www.ebi.ac.uk/QuickGO/GTerm?id=GO:0010876
7	4,7	positive regulation of protein localization to membrane	GO:1905477	0.00328	0.0135	0.12	0.11	11.9394	-7.23314	YWHAE|0.549864337179;LRP1|1.3945300732	2	127	54	81321	http://www.ebi.ac.uk/QuickGO/GTerm?id=GO:1905477
7	4,5,6,7	positive regulation of lipoprotein particle clearance	GO:0010986	0.00332	0.0135	0	-0.06	11.9394	-7.23314	GPLD1|0.89398749253	1	5	54	81321	http://www.ebi.ac.uk/QuickGO/GTerm?id=GO:0010986
10	5,6,7,8,9,10	regulation of membrane repolarization during cardiac muscle cell action potential	GO:1905031	0.00332	0.0135	0	-0.06	11.9394	-7.23314	FLNA|0.768127250901	1	5	54	81321	http://www.ebi.ac.uk/QuickGO/GTerm?id=GO:1905031
8	8	triglyceride mobilization	GO:0006642	0.00332	0.0135	0	-0.06	11.9394	-7.23314	APOB|0.876866712624	1	5	54	81321	http://www.ebi.ac.uk/QuickGO/GTerm?id=GO:0006642
6	6	negative regulation of triglyceride catabolic process	GO:0010897	0.00332	0.0135	0	-0.06	11.9394	-7.23314	GPLD1|0.89398749253	1	5	54	81321	http://www.ebi.ac.uk/QuickGO/GTerm?id=GO:0010897
11	8,9,10,11	positive regulation of high voltage-gated calcium channel activity	GO:1901843	0.00332	0.0135	0	-0.06	11.9394	-7.23314	CACNA2D1|0.522450327006	1	5	54	81321	http://www.ebi.ac.uk/QuickGO/GTerm?id=GO:1901843
7	5,6,7	positive regulation of catecholamine uptake involved in synaptic transmission	GO:0051944	0.00332	0.0135	0	-0.06	11.9394	-7.23314	ACTB|1.14031937931	1	5	54	81321	http://www.ebi.ac.uk/QuickGO/GTerm?id=GO:0051944
5	5	membrane to membrane docking	GO:0022614	0.00332	0.0135	0	-0.06	11.9394	-7.23314	ICAM1|1.19954082574	1	5	54	81321	http://www.ebi.ac.uk/QuickGO/GTerm?id=GO:0022614
9	8,9	regulation of peptidyl-serine dephosphorylation	GO:1902308	0.00332	0.0135	0	-0.06	11.9394	-7.23314	YWHAE|0.549864337179	1	5	54	81321	http://www.ebi.ac.uk/QuickGO/GTerm?id=GO:1902308
5	5	sensory system development	GO:0048880	0.00332	0.0135	0	-0.06	11.9394	-7.23314	C3|1.09632103858	1	5	54	81321	http://www.ebi.ac.uk/QuickGO/GTerm?id=GO:0048880
4	4	skeletal muscle satellite cell maintenance involved in skeletal muscle regeneration	GO:0014834	0.00332	0.0135	0	-0.06	11.9394	-7.23314	IGF1|0.754584465696	1	5	54	81321	http://www.ebi.ac.uk/QuickGO/GTerm?id=GO:0014834
6	5,6	polyphosphate metabolic process	GO:0006797	0.00332	0.0135	0	-0.06	11.9394	-7.23314	MINPP1|1.2101079992	1	5	54	81321	http://www.ebi.ac.uk/QuickGO/GTerm?id=GO:0006797
6	4,5,6	negative regulation of oogenesis	GO:1905880	0.00332	0.0135	0	-0.06	11.9394	-7.23314	IGF1|0.754584465696	1	5	54	81321	http://www.ebi.ac.uk/QuickGO/GTerm?id=GO:1905880
7	6,7	axon extension involved in regeneration	GO:0048677	0.00332	0.0135	0	-0.06	11.9394	-7.23314	LRP1|1.3945300732	1	5	54	81321	http://www.ebi.ac.uk/QuickGO/GTerm?id=GO:0048677
9	8,9	cobalt ion transport	GO:0006824	0.00332	0.0135	0	-0.06	11.9394	-7.23314	TCN1|1.29416997744	1	5	54	81321	http://www.ebi.ac.uk/QuickGO/GTerm?id=GO:0006824
6	6	detection of visible light	GO:0009584	0.00333	0.0135	-0.09	-0.19	11.9394	-7.23314	APOB|0.876866712624;LRP1|1.3945300732	2	128	54	81321	http://www.ebi.ac.uk/QuickGO/GTerm?id=GO:0009584
4	4	response to transition metal nanoparticle	GO:1990267	0.00339	0.0137	0.12	0.13	11.9394	-7.23314	ICAM1|1.19954082574;KRT14|0.626363348885	2	129	54	81321	http://www.ebi.ac.uk/QuickGO/GTerm?id=GO:1990267
7	6,7	regulation of intracellular protein transport	GO:0033157	0.00341	0.0138	-0.5	-0.8	11.9394	-7.23314	IGF1|0.754584465696;YWHAE|0.549864337179;FLNA|0.768127250901	3	451	54	81321	http://www.ebi.ac.uk/QuickGO/GTerm?id=GO:0033157
7	7	divalent inorganic cation transport	GO:0072511	0.00342	0.0138	0.35	0.47	11.9394	-7.23314	CACNA2D1|0.522450327006;TCN1|1.29416997744;YWHAE|0.549864337179;ICAM1|1.19954082574	4	930	54	81321	http://www.ebi.ac.uk/QuickGO/GTerm?id=GO:0072511
6	4,5,6	positive regulation of cell-substrate adhesion	GO:0010811	0.00344	0.0139	0.05	0.02	11.9394	-7.23314	FLNA|0.768127250901;MMRN2|1.14889094959	2	130	54	81321	http://www.ebi.ac.uk/QuickGO/GTerm?id=GO:0010811
4	4	response to acid chemical	GO:0001101	0.00347	0.014	-0.08	-0.18	11.9394	-7.23314	IGFBP7|0.246135843825;APOB|0.876866712624;ICAM1|1.19954082574	3	454	54	81321	http://www.ebi.ac.uk/QuickGO/GTerm?id=GO:0001101
4	4	regulation of anatomical structure morphogenesis	GO:0022603	0.00348	0.014	0.44	0.6	11.9394	-7.23314	ICAM1|1.19954082574;FLNA|0.768127250901;C3|1.09632103858;LRP1|1.3945300732;MMRN2|1.14889094959	5	1533	54	81321	http://www.ebi.ac.uk/QuickGO/GTerm?id=GO:0022603
3	3	regulation of growth	GO:0040008	0.00352	0.0141	0.55	0.76	11.9394	-7.23314	IGFBP7|0.246135843825;IGF1|0.754584465696;C3|1.09632103858;LRP1|1.3945300732	4	938	54	81321	http://www.ebi.ac.uk/QuickGO/GTerm?id=GO:0040008
7	7	negative regulation of peptidase activity	GO:0010466	0.00356	0.0142	0.26	0.33	11.9394	-7.23314	YWHAE|0.549864337179;C3|1.09632103858;LRP1|1.3945300732	3	458	54	81321	http://www.ebi.ac.uk/QuickGO/GTerm?id=GO:0010466
5	4,5	negative regulation of cell proliferation	GO:0008285	0.00364	0.0145	-0.86	-1.35	11.9394	-7.23314	IGFBP7|0.246135843825;IGF1|0.754584465696;UMOD|1.21463827598;GPLD1|0.89398749253	4	947	54	81321	http://www.ebi.ac.uk/QuickGO/GTerm?id=GO:0008285
9	6,9	protein N-linked glycosylation via asparagine	GO:0018279	0.00365	0.0145	0.22	0.26	11.9394	-7.23314	ASGR2|0.501067283167;UMOD|1.21463827598	2	134	54	81321	http://www.ebi.ac.uk/QuickGO/GTerm?id=GO:0018279
6	6	regulation of steroid metabolic process	GO:0019218	0.0037	0.0147	-0.67	-1.05	11.9394	-7.23314	IGFBP7|0.246135843825;APOB|0.876866712624	2	135	54	81321	http://www.ebi.ac.uk/QuickGO/GTerm?id=GO:0019218
8	8	peptidyl-asparagine modification	GO:0018196	0.0037	0.0147	0.22	0.26	11.9394	-7.23314	ASGR2|0.501067283167;UMOD|1.21463827598	2	135	54	81321	http://www.ebi.ac.uk/QuickGO/GTerm?id=GO:0018196
6	5,6	regulation of leukocyte cell-cell adhesion	GO:1903037	0.0038	0.0151	-0.08	-0.18	11.9394	-7.23314	IGF1|0.754584465696;FGL1|0.474209518121;ICAM1|1.19954082574	3	469	54	81321	http://www.ebi.ac.uk/QuickGO/GTerm?id=GO:1903037
7	7	regulation of striated muscle contraction	GO:0006942	0.00381	0.0151	-0.18	-0.33	11.9394	-7.23314	DSG2|0.857917632149;FLNA|0.768127250901	2	137	54	81321	http://www.ebi.ac.uk/QuickGO/GTerm?id=GO:0006942
10	5,9,10	regulation of glucose transport	GO:0010827	0.00381	0.0151	0.08	0.07	11.9394	-7.23314	IGF1|0.754584465696;C3|1.09632103858	2	137	54	81321	http://www.ebi.ac.uk/QuickGO/GTerm?id=GO:0010827
9	6,7,8,9	negative regulation of extrinsic apoptotic signaling pathway	GO:2001237	0.00386	0.0151	0.04	0.01	11.9394	-7.23314	IGF1|0.754584465696;ICAM1|1.19954082574	2	138	54	81321	http://www.ebi.ac.uk/QuickGO/GTerm?id=GO:2001237
8	8	retinoid metabolic process	GO:0001523	0.00392	0.0151	-0.09	-0.19	11.9394	-7.23314	APOB|0.876866712624;LRP1|1.3945300732	2	139	54	81321	http://www.ebi.ac.uk/QuickGO/GTerm?id=GO:0001523
4	4	endomembrane system organization	GO:0010256	0.00392	0.0151	0.48	0.66	11.9394	-7.23314	SRGN|1.45291547513;ACTB|1.14031937931;FLNA|0.768127250901;LRP1|1.3945300732	4	967	54	81321	http://www.ebi.ac.uk/QuickGO/GTerm?id=GO:0010256
5	5	glycoprotein metabolic process	GO:0009100	0.00395	0.0151	0.26	0.32	11.9394	-7.23314	ASGR2|0.501067283167;IGF1|0.754584465696;UMOD|1.21463827598;ADAMTSL4|1.21039738542	4	969	54	81321	http://www.ebi.ac.uk/QuickGO/GTerm?id=GO:0009100
8	8	metal ion homeostasis	GO:0055065	0.00395	0.0151	0.25	0.31	11.9394	-7.23314	CACNA2D1|0.522450327006;YWHAE|0.549864337179;NEO1|1.40627342219;LRP1|1.3945300732	4	969	54	81321	http://www.ebi.ac.uk/QuickGO/GTerm?id=GO:0055065
11	5,6,8,9,10,11	positive regulation of peptide hormone secretion	GO:0090277	0.00397	0.0151	-0.1	-0.2	11.9394	-7.23314	LRP1|1.3945300732;GPLD1|0.89398749253	2	140	54	81321	http://www.ebi.ac.uk/QuickGO/GTerm?id=GO:0090277
7	5,6,7	positive regulation of integrin-mediated signaling pathway	GO:2001046	0.00398	0.0151	0	-0.06	11.9394	-7.23314	FLNA|0.768127250901	1	6	54	81321	http://www.ebi.ac.uk/QuickGO/GTerm?id=GO:2001046
8	5,7,8	metanephric distal convoluted tubule development	GO:0072221	0.00398	0.0151	0	-0.06	11.9394	-7.23314	UMOD|1.21463827598	1	6	54	81321	http://www.ebi.ac.uk/QuickGO/GTerm?id=GO:0072221
5	5	sprouting of injured axon	GO:0048682	0.00398	0.0151	0	-0.06	11.9394	-7.23314	LRP1|1.3945300732	1	6	54	81321	http://www.ebi.ac.uk/QuickGO/GTerm?id=GO:0048682
10	8,9,10	membrane repolarization during atrial cardiac muscle cell action potential	GO:0098914	0.00398	0.0151	0	-0.06	11.9394	-7.23314	FLNA|0.768127250901	1	6	54	81321	http://www.ebi.ac.uk/QuickGO/GTerm?id=GO:0098914
4	4	distal convoluted tubule development	GO:0072025	0.00398	0.0151	0	-0.06	11.9394	-7.23314	UMOD|1.21463827598	1	6	54	81321	http://www.ebi.ac.uk/QuickGO/GTerm?id=GO:0072025
8	7,8	metanephric loop of Henle development	GO:0072236	0.00398	0.0151	0	-0.06	11.9394	-7.23314	UMOD|1.21463827598	1	6	54	81321	http://www.ebi.ac.uk/QuickGO/GTerm?id=GO:0072236
7	5,6,7	positive regulation of neurotransmitter uptake	GO:0051582	0.00398	0.0151	0	-0.06	11.9394	-7.23314	ACTB|1.14031937931	1	6	54	81321	http://www.ebi.ac.uk/QuickGO/GTerm?id=GO:0051582
7	6,7	positive regulation of glial cell migration	GO:1903977	0.00398	0.0151	0	-0.06	11.9394	-7.23314	LRP1|1.3945300732	1	6	54	81321	http://www.ebi.ac.uk/QuickGO/GTerm?id=GO:1903977
8	7,8	positive regulation of protein catabolic process in the vacuole	GO:1904352	0.00398	0.0151	0	-0.06	11.9394	-7.23314	LRP1|1.3945300732	1	6	54	81321	http://www.ebi.ac.uk/QuickGO/GTerm?id=GO:1904352
5	5	response to antineoplastic agent	GO:0097327	0.00398	0.0151	0	-0.06	11.9394	-7.23314	ICAM1|1.19954082574	1	6	54	81321	http://www.ebi.ac.uk/QuickGO/GTerm?id=GO:0097327
9	8,9	pyruvate biosynthetic process	GO:0042866	0.00398	0.0151	0	-0.06	11.9394	-7.23314	IGF1|0.754584465696	1	6	54	81321	http://www.ebi.ac.uk/QuickGO/GTerm?id=GO:0042866
5	5	intermediate filament bundle assembly	GO:0045110	0.00398	0.0151	0	-0.06	11.9394	-7.23314	KRT14|0.626363348885	1	6	54	81321	http://www.ebi.ac.uk/QuickGO/GTerm?id=GO:0045110
8	6,7,8	bundle of His cell-Purkinje myocyte adhesion involved in cell communication	GO:0086073	0.00398	0.0151	0	-0.06	11.9394	-7.23314	DSG2|0.857917632149	1	6	54	81321	http://www.ebi.ac.uk/QuickGO/GTerm?id=GO:0086073
10	5,6,7,8,9,10	regulation of atrial cardiac muscle cell action potential	GO:0098910	0.00398	0.0151	0	-0.06	11.9394	-7.23314	FLNA|0.768127250901	1	6	54	81321	http://www.ebi.ac.uk/QuickGO/GTerm?id=GO:0098910
6	6	response to cortisol	GO:0051414	0.00398	0.0151	0	-0.06	11.9394	-7.23314	IGFBP7|0.246135843825	1	6	54	81321	http://www.ebi.ac.uk/QuickGO/GTerm?id=GO:0051414
6	4,5,6	negative regulation of oocyte development	GO:0060283	0.00398	0.0151	0	-0.06	11.9394	-7.23314	IGF1|0.754584465696	1	6	54	81321	http://www.ebi.ac.uk/QuickGO/GTerm?id=GO:0060283
8	6,8	receptor-mediated virion attachment to host cell	GO:0046813	0.00398	0.0151	0	-0.06	11.9394	-7.23314	ICAM1|1.19954082574	1	6	54	81321	http://www.ebi.ac.uk/QuickGO/GTerm?id=GO:0046813
9	8,9	negative regulation of smooth muscle cell apoptotic process	GO:0034392	0.00398	0.0151	0	-0.06	11.9394	-7.23314	IGF1|0.754584465696	1	6	54	81321	http://www.ebi.ac.uk/QuickGO/GTerm?id=GO:0034392
5	5	regulation of organelle organization	GO:0033043	0.00401	0.0152	-0.15	-0.29	11.9394	-7.23314	PFN1|2.67537273593;IGF1|0.754584465696;YWHAE|0.549864337179;ICAM1|1.19954082574;FLNA|0.768127250901;LRP1|1.3945300732	6	2287	54	81321	http://www.ebi.ac.uk/QuickGO/GTerm?id=GO:0033043
4	4	epithelial cell proliferation	GO:0050673	0.00401	0.0152	-0.62	-0.99	11.9394	-7.23314	IGF1|0.754584465696;FGL1|0.474209518121;CDH1|0.668090731879	3	478	54	81321	http://www.ebi.ac.uk/QuickGO/GTerm?id=GO:0050673
6	4,5,6	phototransduction	GO:0007602	0.00403	0.0152	-0.09	-0.19	11.9394	-7.23314	APOB|0.876866712624;LRP1|1.3945300732	2	141	54	81321	http://www.ebi.ac.uk/QuickGO/GTerm?id=GO:0007602
6	6	chondrocyte differentiation	GO:0002062	0.00408	0.0154	-0.01	-0.08	11.9394	-7.23314	TGFBI|1.15584114417;GPLD1|0.89398749253	2	142	54	81321	http://www.ebi.ac.uk/QuickGO/GTerm?id=GO:0002062
8	7,8	axon development	GO:0061564	0.00408	0.0154	0.98	1.41	11.9394	-7.23314	ACTB|1.14031937931;CHL1|0.232844999595;NEO1|1.40627342219;LRP1|1.3945300732	4	978	54	81321	http://www.ebi.ac.uk/QuickGO/GTerm?id=GO:0061564
4	4	regulation of small molecule metabolic process	GO:0062012	0.00413	0.0155	-0.23	-0.4	11.9394	-7.23314	IGF1|0.754584465696;APOB|0.876866712624;GPLD1|0.89398749253	3	483	54	81321	http://www.ebi.ac.uk/QuickGO/GTerm?id=GO:0062012
4	4	organic hydroxy compound metabolic process	GO:1901615	0.00413	0.0155	-0.31	-0.52	11.9394	-7.23314	IGF1|0.754584465696;APOB|0.876866712624;MINPP1|1.2101079992;GPLD1|0.89398749253	4	981	54	81321	http://www.ebi.ac.uk/QuickGO/GTerm?id=GO:1901615
6	5,6	cell morphogenesis	GO:0000902	0.00415	0.0156	1.18	1.7	11.9394	-7.23314	ICAM1|1.19954082574;ACTB|1.14031937931;CHL1|0.232844999595;FLNA|0.768127250901;NEO1|1.40627342219;LRP1|1.3945300732	6	2303	54	81321	http://www.ebi.ac.uk/QuickGO/GTerm?id=GO:0000902
8	4,5,7,8	positive regulation of secretion by cell	GO:1903532	0.00417	0.0156	-0.14	-0.27	11.9394	-7.23314	IGF1|0.754584465696;LRP1|1.3945300732;GPLD1|0.89398749253	3	485	54	81321	http://www.ebi.ac.uk/QuickGO/GTerm?id=GO:1903532
6	4,6	positive regulation of epithelial cell migration	GO:0010634	0.00419	0.0157	-0.38	-0.62	11.9394	-7.23314	PFN1|2.67537273593;GPLD1|0.89398749253	2	144	54	81321	http://www.ebi.ac.uk/QuickGO/GTerm?id=GO:0010634
7	7	protein localization to nucleus	GO:0034504	0.0042	0.0157	-0.5	-0.8	11.9394	-7.23314	IGF1|0.754584465696;YWHAE|0.549864337179;FLNA|0.768127250901	3	486	54	81321	http://www.ebi.ac.uk/QuickGO/GTerm?id=GO:0034504
6	5,6	protein transport	GO:0015031	0.00438	0.0164	-1.18	-1.83	11.9394	-7.23314	IGF1|0.754584465696;YWHAE|0.549864337179;SRGN|1.45291547513;SSC5D|0.531207406843;APOB|0.876866712624;FLNA|0.768127250901;LRP1|1.3945300732;GPLD1|0.89398749253	8	3956	54	81321	http://www.ebi.ac.uk/QuickGO/GTerm?id=GO:0015031
7	5,7	response to molecule of bacterial origin	GO:0002237	0.00439	0.0164	-0.08	-0.18	11.9394	-7.23314	SSC5D|0.531207406843;APOB|0.876866712624;ICAM1|1.19954082574	3	494	54	81321	http://www.ebi.ac.uk/QuickGO/GTerm?id=GO:0002237
7	7	diterpenoid metabolic process	GO:0016101	0.00442	0.0165	-0.09	-0.19	11.9394	-7.23314	APOB|0.876866712624;LRP1|1.3945300732	2	148	54	81321	http://www.ebi.ac.uk/QuickGO/GTerm?id=GO:0016101
8	6,7,8	regulation of glucose metabolic process	GO:0010906	0.00448	0.0166	-0.17	-0.31	11.9394	-7.23314	IGF1|0.754584465696;GPLD1|0.89398749253	2	149	54	81321	http://www.ebi.ac.uk/QuickGO/GTerm?id=GO:0010906
8	7,8	regulation of calcium ion transmembrane transporter activity	GO:1901019	0.00448	0.0166	-0.54	-0.87	11.9394	-7.23314	CACNA2D1|0.522450327006;YWHAE|0.549864337179	2	149	54	81321	http://www.ebi.ac.uk/QuickGO/GTerm?id=GO:1901019
5	5	macromolecule modification	GO:0043412	0.00455	0.0167	2.09	3.06	11.9394	-7.23314	IGFBP7|0.246135843825;ASGR2|0.501067283167;IGF1|0.754584465696;YWHAE|0.549864337179;CSF1R|1.31483098913;APOB|0.876866712624;ICAM1|1.19954082574;ACTB|1.14031937931;C3|1.09632103858;LRP1|1.3945300732;MINPP1|1.2101079992;UMOD|1.21463827598;GPLD1|0.89398749253;ADAMTSL4|1.21039738542	14	9944	54	81321	http://www.ebi.ac.uk/QuickGO/GTerm?id=GO:0043412
4	4	regulation of cell proliferation	GO:0042127	0.00461	0.0167	-1.15	-1.78	11.9394	-7.23314	IGFBP7|0.246135843825;IGF1|0.754584465696;FLNA|0.768127250901;UMOD|1.21463827598;CDH1|0.668090731879;GPLD1|0.89398749253	6	2354	54	81321	http://www.ebi.ac.uk/QuickGO/GTerm?id=GO:0042127
5	4,5	positive regulation of cell death	GO:0010942	0.00462	0.0167	0.08	0.06	11.9394	-7.23314	YWHAE|0.549864337179;LRP1|1.3945300732;GPLD1|0.89398749253;ADAMTSL4|1.21039738542	4	1013	54	81321	http://www.ebi.ac.uk/QuickGO/GTerm?id=GO:0010942
8	6,7,8	positive regulation of leukocyte adhesion to vascular endothelial cell	GO:1904996	0.00464	0.0167	0	-0.06	11.9394	-7.23314	ICAM1|1.19954082574	1	7	54	81321	http://www.ebi.ac.uk/QuickGO/GTerm?id=GO:1904996
7	6,7	cardiac muscle cell-cardiac muscle cell adhesion	GO:0086042	0.00464	0.0167	0	-0.06	11.9394	-7.23314	DSG2|0.857917632149	1	7	54	81321	http://www.ebi.ac.uk/QuickGO/GTerm?id=GO:0086042
9	5,8,9	regulation of heart rate by chemical signal	GO:0003062	0.00464	0.0167	0	-0.06	11.9394	-7.23314	YWHAE|0.549864337179	1	7	54	81321	http://www.ebi.ac.uk/QuickGO/GTerm?id=GO:0003062
5	5	T cell extravasation	GO:0072683	0.00464	0.0167	0	-0.06	11.9394	-7.23314	ICAM1|1.19954082574	1	7	54	81321	http://www.ebi.ac.uk/QuickGO/GTerm?id=GO:0072683
10	7,8,9,10	regulation of atrial cardiac muscle cell membrane repolarization	GO:0060372	0.00464	0.0167	0	-0.06	11.9394	-7.23314	FLNA|0.768127250901	1	7	54	81321	http://www.ebi.ac.uk/QuickGO/GTerm?id=GO:0060372
6	6	protein localization to bicellular tight junction	GO:1902396	0.00464	0.0167	0	-0.06	11.9394	-7.23314	FLNA|0.768127250901	1	7	54	81321	http://www.ebi.ac.uk/QuickGO/GTerm?id=GO:1902396
9	8,9	Type II pneumocyte differentiation	GO:0060510	0.00464	0.0167	0	-0.06	11.9394	-7.23314	IGF1|0.754584465696	1	7	54	81321	http://www.ebi.ac.uk/QuickGO/GTerm?id=GO:0060510
8	7,8	negative regulation of transcription from RNA polymerase I promoter	GO:0016479	0.00464	0.0167	0	-0.06	11.9394	-7.23314	FLNA|0.768127250901	1	7	54	81321	http://www.ebi.ac.uk/QuickGO/GTerm?id=GO:0016479
8	8	negative regulation of metallopeptidase activity	GO:1905049	0.00464	0.0167	0	-0.06	11.9394	-7.23314	LRP1|1.3945300732	1	7	54	81321	http://www.ebi.ac.uk/QuickGO/GTerm?id=GO:1905049
8	8	positive regulation of alkaline phosphatase activity	GO:0010694	0.00464	0.0167	0	-0.06	11.9394	-7.23314	GPLD1|0.89398749253	1	7	54	81321	http://www.ebi.ac.uk/QuickGO/GTerm?id=GO:0010694
5	4,5	amyloid-beta clearance by cellular catabolic process	GO:0150094	0.00464	0.0167	0	-0.06	11.9394	-7.23314	LRP1|1.3945300732	1	7	54	81321	http://www.ebi.ac.uk/QuickGO/GTerm?id=GO:0150094
5	5	hematopoietic stem cell migration	GO:0035701	0.00464	0.0167	0	-0.06	11.9394	-7.23314	GPLD1|0.89398749253	1	7	54	81321	http://www.ebi.ac.uk/QuickGO/GTerm?id=GO:0035701
7	4,7	amyloid-beta clearance by transcytosis	GO:0150093	0.00464	0.0167	0	-0.06	11.9394	-7.23314	LRP1|1.3945300732	1	7	54	81321	http://www.ebi.ac.uk/QuickGO/GTerm?id=GO:0150093
7	7	chemokine (C-C motif) ligand 2 secretion	GO:0035926	0.00464	0.0167	0	-0.06	11.9394	-7.23314	LRP1|1.3945300732	1	7	54	81321	http://www.ebi.ac.uk/QuickGO/GTerm?id=GO:0035926
5	5	response to mycotoxin	GO:0010046	0.00464	0.0167	0	-0.06	11.9394	-7.23314	ACTB|1.14031937931	1	7	54	81321	http://www.ebi.ac.uk/QuickGO/GTerm?id=GO:0010046
8	4,7,8	positive regulation of protein localization to nucleus	GO:1900182	0.00472	0.017	-0.24	-0.41	11.9394	-7.23314	IGF1|0.754584465696;FLNA|0.768127250901	2	153	54	81321	http://www.ebi.ac.uk/QuickGO/GTerm?id=GO:1900182
9	6,7,8,9	positive regulation of cation transmembrane transport	GO:1904064	0.00478	0.0172	-0.4	-0.65	11.9394	-7.23314	CACNA2D1|0.522450327006;FLNA|0.768127250901	2	154	54	81321	http://www.ebi.ac.uk/QuickGO/GTerm?id=GO:1904064
6	5,6	regulation of apoptotic signaling pathway	GO:2001233	0.00482	0.0173	-0.08	-0.18	11.9394	-7.23314	IGF1|0.754584465696;YWHAE|0.549864337179;ICAM1|1.19954082574	3	511	54	81321	http://www.ebi.ac.uk/QuickGO/GTerm?id=GO:2001233
5	5	detection of light stimulus	GO:0009583	0.0049	0.0176	-0.09	-0.19	11.9394	-7.23314	APOB|0.876866712624;LRP1|1.3945300732	2	156	54	81321	http://www.ebi.ac.uk/QuickGO/GTerm?id=GO:0009583
5	4,5	positive regulation of small molecule metabolic process	GO:0062013	0.00496	0.0178	-0.17	-0.31	11.9394	-7.23314	IGF1|0.754584465696;GPLD1|0.89398749253	2	157	54	81321	http://www.ebi.ac.uk/QuickGO/GTerm?id=GO:0062013
4	4	cell-substrate adhesion	GO:0031589	0.00501	0.0179	0.11	0.11	11.9394	-7.23314	FLNA|0.768127250901;LRP1|1.3945300732;MMRN2|1.14889094959	3	518	54	81321	http://www.ebi.ac.uk/QuickGO/GTerm?id=GO:0031589
8	5,7,8	regulation of endothelial cell migration	GO:0010594	0.00502	0.0179	-0.01	-0.07	11.9394	-7.23314	GPLD1|0.89398749253;MMRN2|1.14889094959	2	158	54	81321	http://www.ebi.ac.uk/QuickGO/GTerm?id=GO:0010594
10	5,6,7,8,9,10	negative regulation of protein secretion	GO:0050709	0.00502	0.0179	0.11	0.11	11.9394	-7.23314	SRGN|1.45291547513;SSC5D|0.531207406843	2	158	54	81321	http://www.ebi.ac.uk/QuickGO/GTerm?id=GO:0050709
7	6,7	apoptotic mitochondrial changes	GO:0008637	0.00509	0.0181	-0.38	-0.63	11.9394	-7.23314	IGF1|0.754584465696;YWHAE|0.549864337179	2	159	54	81321	http://www.ebi.ac.uk/QuickGO/GTerm?id=GO:0008637
4	4	negative regulation of molecular function	GO:0044092	0.00511	0.0181	0.37	0.5	11.9394	-7.23314	YWHAE|0.549864337179;ACTB|1.14031937931;FLNA|0.768127250901;C3|1.09632103858;LRP1|1.3945300732	5	1679	54	81321	http://www.ebi.ac.uk/QuickGO/GTerm?id=GO:0044092
6	6	lipid homeostasis	GO:0055088	0.00515	0.0182	-0.36	-0.59	11.9394	-7.23314	ASGR2|0.501067283167;APOB|0.876866712624	2	160	54	81321	http://www.ebi.ac.uk/QuickGO/GTerm?id=GO:0055088
7	5,6,7	positive regulation of phosphorus metabolic process	GO:0010562	0.00516	0.0182	0.17	0.2	11.9394	-7.23314	IGF1|0.754584465696;ICAM1|1.19954082574;C3|1.09632103858;LRP1|1.3945300732;GPLD1|0.89398749253	5	1683	54	81321	http://www.ebi.ac.uk/QuickGO/GTerm?id=GO:0010562
6	6	positive regulation of phosphate metabolic process	GO:0045937	0.00516	0.0182	0.17	0.2	11.9394	-7.23314	IGF1|0.754584465696;ICAM1|1.19954082574;C3|1.09632103858;LRP1|1.3945300732;GPLD1|0.89398749253	5	1683	54	81321	http://www.ebi.ac.uk/QuickGO/GTerm?id=GO:0045937
6	4,5,6	positive regulation of endocytosis	GO:0045807	0.00527	0.0183	0.18	0.22	11.9394	-7.23314	C3|1.09632103858;LRP1|1.3945300732	2	162	54	81321	http://www.ebi.ac.uk/QuickGO/GTerm?id=GO:0045807
5	4,5	cellular homeostasis	GO:0019725	0.00527	0.0183	-0.22	-0.39	11.9394	-7.23314	CACNA2D1|0.522450327006;YWHAE|0.549864337179;ICAM1|1.19954082574;LRP1|1.3945300732;GPLD1|0.89398749253	5	1692	54	81321	http://www.ebi.ac.uk/QuickGO/GTerm?id=GO:0019725
6	5,6	positive regulation of myoblast proliferation	GO:2000288	0.0053	0.0183	0	-0.06	11.9394	-7.23314	IGF1|0.754584465696	1	8	54	81321	http://www.ebi.ac.uk/QuickGO/GTerm?id=GO:2000288
7	7	T cell activation via T cell receptor contact with antigen bound to MHC molecule on antigen presenting cell	GO:0002291	0.0053	0.0183	0	-0.06	11.9394	-7.23314	ICAM1|1.19954082574	1	8	54	81321	http://www.ebi.ac.uk/QuickGO/GTerm?id=GO:0002291
9	7,9	positive regulation of hypersensitivity	GO:0002885	0.0053	0.0183	0	-0.06	11.9394	-7.23314	C3|1.09632103858	1	8	54	81321	http://www.ebi.ac.uk/QuickGO/GTerm?id=GO:0002885
7	5,6,7	positive regulation of axon regeneration	GO:0048680	0.0053	0.0183	0	-0.06	11.9394	-7.23314	LRP1|1.3945300732	1	8	54	81321	http://www.ebi.ac.uk/QuickGO/GTerm?id=GO:0048680
10	10	calcium ion export	GO:1901660	0.0053	0.0183	0	-0.06	11.9394	-7.23314	YWHAE|0.549864337179	1	8	54	81321	http://www.ebi.ac.uk/QuickGO/GTerm?id=GO:1901660
4	4	positive regulation of beta-amyloid clearance	GO:1900223	0.0053	0.0183	0	-0.06	11.9394	-7.23314	LRP1|1.3945300732	1	8	54	81321	http://www.ebi.ac.uk/QuickGO/GTerm?id=GO:1900223
7	6,7	formation of radial glial scaffolds	GO:0021943	0.0053	0.0183	0	-0.06	11.9394	-7.23314	FLNA|0.768127250901	1	8	54	81321	http://www.ebi.ac.uk/QuickGO/GTerm?id=GO:0021943
9	8,9	regulation of lysosomal protein catabolic process	GO:1905165	0.0053	0.0183	0	-0.06	11.9394	-7.23314	LRP1|1.3945300732	1	8	54	81321	http://www.ebi.ac.uk/QuickGO/GTerm?id=GO:1905165
8	6,7,8	negative regulation of platelet-derived growth factor receptor-beta signaling pathway	GO:2000587	0.0053	0.0183	0	-0.06	11.9394	-7.23314	LRP1|1.3945300732	1	8	54	81321	http://www.ebi.ac.uk/QuickGO/GTerm?id=GO:2000587
6	6	bundle of His cell to Purkinje myocyte signaling	GO:0086028	0.0053	0.0183	0	-0.06	11.9394	-7.23314	CACNA2D1|0.522450327006	1	8	54	81321	http://www.ebi.ac.uk/QuickGO/GTerm?id=GO:0086028
7	7	bundle of His cell action potential	GO:0086043	0.0053	0.0183	0	-0.06	11.9394	-7.23314	CACNA2D1|0.522450327006	1	8	54	81321	http://www.ebi.ac.uk/QuickGO/GTerm?id=GO:0086043
8	7,8	metanephric distal tubule development	GO:0072235	0.0053	0.0183	0	-0.06	11.9394	-7.23314	UMOD|1.21463827598	1	8	54	81321	http://www.ebi.ac.uk/QuickGO/GTerm?id=GO:0072235
7	7	His-Purkinje system development	GO:0003164	0.0053	0.0183	0	-0.06	11.9394	-7.23314	DSG2|0.857917632149	1	8	54	81321	http://www.ebi.ac.uk/QuickGO/GTerm?id=GO:0003164
7	6,7	negative regulation of interleukin-8 secretion	GO:2000483	0.0053	0.0183	0	-0.06	11.9394	-7.23314	SSC5D|0.531207406843	1	8	54	81321	http://www.ebi.ac.uk/QuickGO/GTerm?id=GO:2000483
6	5,6	actin cytoskeleton organization	GO:0030036	0.00535	0.0185	0.82	1.17	11.9394	-7.23314	PFN1|2.67537273593;ICAM1|1.19954082574;ACTB|1.14031937931;FLNA|0.768127250901;LRP1|1.3945300732	5	1698	54	81321	http://www.ebi.ac.uk/QuickGO/GTerm?id=GO:0030036
7	4,6,7	positive regulation of secretion	GO:0051047	0.00539	0.0186	-0.14	-0.27	11.9394	-7.23314	IGF1|0.754584465696;LRP1|1.3945300732;GPLD1|0.89398749253	3	532	54	81321	http://www.ebi.ac.uk/QuickGO/GTerm?id=GO:0051047
6	6	terpenoid metabolic process	GO:0006721	0.0054	0.0186	-0.09	-0.19	11.9394	-7.23314	APOB|0.876866712624;LRP1|1.3945300732	2	164	54	81321	http://www.ebi.ac.uk/QuickGO/GTerm?id=GO:0006721
7	6,7	cell morphogenesis involved in neuron differentiation	GO:0048667	0.00545	0.0187	0.98	1.41	11.9394	-7.23314	ACTB|1.14031937931;CHL1|0.232844999595;NEO1|1.40627342219;LRP1|1.3945300732	4	1062	54	81321	http://www.ebi.ac.uk/QuickGO/GTerm?id=GO:0048667
8	7,8	cholesterol transport	GO:0030301	0.00546	0.0187	-0.09	-0.19	11.9394	-7.23314	APOB|0.876866712624;LRP1|1.3945300732	2	165	54	81321	http://www.ebi.ac.uk/QuickGO/GTerm?id=GO:0030301
6	5,6	negative regulation of cellular protein metabolic process	GO:0032269	0.00548	0.0188	-0.18	-0.33	11.9394	-7.23314	IGF1|0.754584465696;YWHAE|0.549864337179;C3|1.09632103858;LRP1|1.3945300732;MASP1|0.894530158818	5	1708	54	81321	http://www.ebi.ac.uk/QuickGO/GTerm?id=GO:0032269
5	4,5	cellular component morphogenesis	GO:0032989	0.00554	0.0189	1.18	1.7	11.9394	-7.23314	ICAM1|1.19954082574;ACTB|1.14031937931;CHL1|0.232844999595;FLNA|0.768127250901;NEO1|1.40627342219;LRP1|1.3945300732	6	2446	54	81321	http://www.ebi.ac.uk/QuickGO/GTerm?id=GO:0032989
4	4	protein localization	GO:0008104	0.00567	0.0194	-1.24	-1.91	11.9394	-7.23314	IGF1|0.754584465696;YWHAE|0.549864337179;SRGN|1.45291547513;SSC5D|0.531207406843;APOB|0.876866712624;ACTB|1.14031937931;FLNA|0.768127250901;LRP1|1.3945300732;GPLD1|0.89398749253	9	5047	54	81321	http://www.ebi.ac.uk/QuickGO/GTerm?id=GO:0008104
6	6	regulation of cytoskeleton organization	GO:0051493	0.00576	0.0196	0.77	1.09	11.9394	-7.23314	PFN1|2.67537273593;ICAM1|1.19954082574;FLNA|0.768127250901;LRP1|1.3945300732	4	1079	54	81321	http://www.ebi.ac.uk/QuickGO/GTerm?id=GO:0051493
5	4,5	establishment of protein localization	GO:0045184	0.00589	0.0198	-1.18	-1.83	11.9394	-7.23314	IGF1|0.754584465696;YWHAE|0.549864337179;SRGN|1.45291547513;SSC5D|0.531207406843;APOB|0.876866712624;FLNA|0.768127250901;LRP1|1.3945300732;GPLD1|0.89398749253	8	4157	54	81321	http://www.ebi.ac.uk/QuickGO/GTerm?id=GO:0045184
5	5	muscle contraction	GO:0006936	0.00591	0.0198	-0.46	-0.75	11.9394	-7.23314	CACNA2D1|0.522450327006;DSG2|0.857917632149;FLNA|0.768127250901	3	550	54	81321	http://www.ebi.ac.uk/QuickGO/GTerm?id=GO:0006936
5	5	gland morphogenesis	GO:0022612	0.00592	0.0198	-0.45	-0.72	11.9394	-7.23314	IGF1|0.754584465696;FGL1|0.474209518121	2	172	54	81321	http://www.ebi.ac.uk/QuickGO/GTerm?id=GO:0022612
8	8	vascular associated smooth muscle cell apoptotic process	GO:1905288	0.00596	0.0198	0	-0.06	11.9394	-7.23314	IGF1|0.754584465696	1	9	54	81321	http://www.ebi.ac.uk/QuickGO/GTerm?id=GO:1905288
7	6,7	positive regulation of cholesterol storage	GO:0010886	0.00596	0.0198	0	-0.06	11.9394	-7.23314	APOB|0.876866712624	1	9	54	81321	http://www.ebi.ac.uk/QuickGO/GTerm?id=GO:0010886
6	5,6	activation of membrane attack complex	GO:0001905	0.00596	0.0198	0	-0.06	11.9394	-7.23314	C3|1.09632103858	1	9	54	81321	http://www.ebi.ac.uk/QuickGO/GTerm?id=GO:0001905
7	5,6,7	prostate glandular acinus morphogenesis	GO:0060526	0.00596	0.0198	0	-0.06	11.9394	-7.23314	IGF1|0.754584465696	1	9	54	81321	http://www.ebi.ac.uk/QuickGO/GTerm?id=GO:0060526
4	4	positive regulation of neuron projection regeneration	GO:0070572	0.00596	0.0198	0	-0.06	11.9394	-7.23314	LRP1|1.3945300732	1	9	54	81321	http://www.ebi.ac.uk/QuickGO/GTerm?id=GO:0070572
8	6,7,8	positive regulation of apoptotic cell clearance	GO:2000427	0.00596	0.0198	0	-0.06	11.9394	-7.23314	C3|1.09632103858	1	9	54	81321	http://www.ebi.ac.uk/QuickGO/GTerm?id=GO:2000427
6	5,6	very-low-density lipoprotein particle clearance	GO:0034447	0.00596	0.0198	0	-0.06	11.9394	-7.23314	APOB|0.876866712624	1	9	54	81321	http://www.ebi.ac.uk/QuickGO/GTerm?id=GO:0034447
9	6,7,9	chylomicron remodeling	GO:0034371	0.00596	0.0198	0	-0.06	11.9394	-7.23314	APOB|0.876866712624	1	9	54	81321	http://www.ebi.ac.uk/QuickGO/GTerm?id=GO:0034371
5	5	positive regulation of cerebellar granule cell precursor proliferation	GO:0021940	0.00596	0.0198	0	-0.06	11.9394	-7.23314	IGF1|0.754584465696	1	9	54	81321	http://www.ebi.ac.uk/QuickGO/GTerm?id=GO:0021940
9	9	regulation of vascular associated smooth muscle cell apoptotic process	GO:1905459	0.00596	0.0198	0	-0.06	11.9394	-7.23314	IGF1|0.754584465696	1	9	54	81321	http://www.ebi.ac.uk/QuickGO/GTerm?id=GO:1905459
3	3	complement-dependent cytotoxicity	GO:0097278	0.00596	0.0198	0	-0.06	11.9394	-7.23314	C3|1.09632103858	1	9	54	81321	http://www.ebi.ac.uk/QuickGO/GTerm?id=GO:0097278
8	6,7,8	prostate epithelial cord arborization involved in prostate glandular acinus morphogenesis	GO:0060527	0.00596	0.0198	0	-0.06	11.9394	-7.23314	IGF1|0.754584465696	1	9	54	81321	http://www.ebi.ac.uk/QuickGO/GTerm?id=GO:0060527
7	6,7	regulation of activation of membrane attack complex	GO:0001969	0.00596	0.0198	0	-0.06	11.9394	-7.23314	C3|1.09632103858	1	9	54	81321	http://www.ebi.ac.uk/QuickGO/GTerm?id=GO:0001969
6	5,6	triglyceride-rich lipoprotein particle clearance	GO:0071830	0.00596	0.0198	0	-0.06	11.9394	-7.23314	APOB|0.876866712624	1	9	54	81321	http://www.ebi.ac.uk/QuickGO/GTerm?id=GO:0071830
8	5,6,8	positive regulation of cell growth involved in cardiac muscle cell development	GO:0061051	0.00596	0.0198	0	-0.06	11.9394	-7.23314	IGF1|0.754584465696	1	9	54	81321	http://www.ebi.ac.uk/QuickGO/GTerm?id=GO:0061051
7	6,7	chylomicron remnant clearance	GO:0034382	0.00596	0.0198	0	-0.06	11.9394	-7.23314	APOB|0.876866712624	1	9	54	81321	http://www.ebi.ac.uk/QuickGO/GTerm?id=GO:0034382
9	6,7,8,9	regulation of MAPK cascade	GO:0043408	0.00603	0.0199	0.39	0.52	11.9394	-7.23314	IGF1|0.754584465696;ICAM1|1.19954082574;C3|1.09632103858;LRP1|1.3945300732	4	1093	54	81321	http://www.ebi.ac.uk/QuickGO/GTerm?id=GO:0043408
5	5	positive regulation of organelle organization	GO:0010638	0.00603	0.0199	-0.58	-0.92	11.9394	-7.23314	IGF1|0.754584465696;YWHAE|0.549864337179;ICAM1|1.19954082574;FLNA|0.768127250901	4	1093	54	81321	http://www.ebi.ac.uk/QuickGO/GTerm?id=GO:0010638
3	3	positive regulation of developmental process	GO:0051094	0.00611	0.0202	-0.18	-0.33	11.9394	-7.23314	IGF1|0.754584465696;APOB|0.876866712624;FLNA|0.768127250901;C3|1.09632103858;LRP1|1.3945300732	5	1753	54	81321	http://www.ebi.ac.uk/QuickGO/GTerm?id=GO:0051094
6	6	adherens junction organization	GO:0034332	0.00619	0.0204	0.2	0.24	11.9394	-7.23314	ACTB|1.14031937931;LRP1|1.3945300732	2	176	54	81321	http://www.ebi.ac.uk/QuickGO/GTerm?id=GO:0034332
7	6,7	positive regulation of protein modification process	GO:0031401	0.00625	0.0206	0.17	0.2	11.9394	-7.23314	IGF1|0.754584465696;ICAM1|1.19954082574;C3|1.09632103858;LRP1|1.3945300732;GPLD1|0.89398749253	5	1763	54	81321	http://www.ebi.ac.uk/QuickGO/GTerm?id=GO:0031401
7	6,7	sterol transport	GO:0015918	0.00626	0.0206	-0.09	-0.19	11.9394	-7.23314	APOB|0.876866712624;LRP1|1.3945300732	2	177	54	81321	http://www.ebi.ac.uk/QuickGO/GTerm?id=GO:0015918
5	5	lipid catabolic process	GO:0016042	0.00636	0.0209	-0.14	-0.27	11.9394	-7.23314	APOB|0.876866712624;LRP1|1.3945300732;GPLD1|0.89398749253	3	565	54	81321	http://www.ebi.ac.uk/QuickGO/GTerm?id=GO:0016042
5	4,5	postsynapse organization	GO:0099173	0.0064	0.021	0.22	0.27	11.9394	-7.23314	SRGN|1.45291547513;ACTB|1.14031937931	2	179	54	81321	http://www.ebi.ac.uk/QuickGO/GTerm?id=GO:0099173
7	4,7	positive regulation of hormone secretion	GO:0046887	0.0064	0.021	-0.1	-0.2	11.9394	-7.23314	LRP1|1.3945300732;GPLD1|0.89398749253	2	179	54	81321	http://www.ebi.ac.uk/QuickGO/GTerm?id=GO:0046887
4	4	regulation of cell growth	GO:0001558	0.00652	0.0213	-0.14	-0.27	11.9394	-7.23314	IGFBP7|0.246135843825;IGF1|0.754584465696;LRP1|1.3945300732	3	570	54	81321	http://www.ebi.ac.uk/QuickGO/GTerm?id=GO:0001558
8	7,8	Type I pneumocyte differentiation	GO:0060509	0.00662	0.0213	0	-0.06	11.9394	-7.23314	IGF1|0.754584465696	1	10	54	81321	http://www.ebi.ac.uk/QuickGO/GTerm?id=GO:0060509
7	6,7	regulation of platelet-derived growth factor receptor-beta signaling pathway	GO:2000586	0.00662	0.0213	0	-0.06	11.9394	-7.23314	LRP1|1.3945300732	1	10	54	81321	http://www.ebi.ac.uk/QuickGO/GTerm?id=GO:2000586
8	6,7,8	positive regulation of chemokine (C-X-C motif) ligand 2 production	GO:2000343	0.00662	0.0213	0	-0.06	11.9394	-7.23314	LRP1|1.3945300732	1	10	54	81321	http://www.ebi.ac.uk/QuickGO/GTerm?id=GO:2000343
8	7,8	regulation of protein catabolic process in the vacuole	GO:1904350	0.00662	0.0213	0	-0.06	11.9394	-7.23314	LRP1|1.3945300732	1	10	54	81321	http://www.ebi.ac.uk/QuickGO/GTerm?id=GO:1904350
6	5,6	regulation of catecholamine uptake involved in synaptic transmission	GO:0051940	0.00662	0.0213	0	-0.06	11.9394	-7.23314	ACTB|1.14031937931	1	10	54	81321	http://www.ebi.ac.uk/QuickGO/GTerm?id=GO:0051940
8	5,6,8	chylomicron assembly	GO:0034378	0.00662	0.0213	0	-0.06	11.9394	-7.23314	APOB|0.876866712624	1	10	54	81321	http://www.ebi.ac.uk/QuickGO/GTerm?id=GO:0034378
9	7,8,9	atrial cardiac muscle cell membrane repolarization	GO:0099624	0.00662	0.0213	0	-0.06	11.9394	-7.23314	FLNA|0.768127250901	1	10	54	81321	http://www.ebi.ac.uk/QuickGO/GTerm?id=GO:0099624
6	5,6	lung vasculature development	GO:0060426	0.00662	0.0213	0	-0.06	11.9394	-7.23314	IGF1|0.754584465696	1	10	54	81321	http://www.ebi.ac.uk/QuickGO/GTerm?id=GO:0060426
5	5	response to selenium ion	GO:0010269	0.00662	0.0213	0	-0.06	11.9394	-7.23314	APOB|0.876866712624	1	10	54	81321	http://www.ebi.ac.uk/QuickGO/GTerm?id=GO:0010269
4	4	lung lobe morphogenesis	GO:0060463	0.00662	0.0213	0	-0.06	11.9394	-7.23314	IGF1|0.754584465696	1	10	54	81321	http://www.ebi.ac.uk/QuickGO/GTerm?id=GO:0060463
12	6,7,9,12	calcium ion import across plasma membrane	GO:0098703	0.00662	0.0213	0	-0.06	11.9394	-7.23314	CACNA2D1|0.522450327006	1	10	54	81321	http://www.ebi.ac.uk/QuickGO/GTerm?id=GO:0098703
4	4	forebrain development	GO:0030900	0.00664	0.0214	-0.14	-0.27	11.9394	-7.23314	YWHAE|0.549864337179;FLNA|0.768127250901;LRP1|1.3945300732	3	574	54	81321	http://www.ebi.ac.uk/QuickGO/GTerm?id=GO:0030900
6	5,6	plasma membrane organization	GO:0007009	0.00668	0.0215	0.11	0.11	11.9394	-7.23314	ACTB|1.14031937931;FLNA|0.768127250901;LRP1|1.3945300732	3	575	54	81321	http://www.ebi.ac.uk/QuickGO/GTerm?id=GO:0007009
5	4,5	regulation of cell-cell adhesion	GO:0022407	0.00674	0.0216	-0.08	-0.18	11.9394	-7.23314	IGF1|0.754584465696;FGL1|0.474209518121;ICAM1|1.19954082574	3	577	54	81321	http://www.ebi.ac.uk/QuickGO/GTerm?id=GO:0022407
10	9,10	cellular calcium ion homeostasis	GO:0006874	0.00674	0.0216	-0.14	-0.27	11.9394	-7.23314	CACNA2D1|0.522450327006;YWHAE|0.549864337179;LRP1|1.3945300732	3	577	54	81321	http://www.ebi.ac.uk/QuickGO/GTerm?id=GO:0006874
7	7	cation homeostasis	GO:0055080	0.00674	0.0216	0.25	0.31	11.9394	-7.23314	CACNA2D1|0.522450327006;YWHAE|0.549864337179;NEO1|1.40627342219;LRP1|1.3945300732	4	1129	54	81321	http://www.ebi.ac.uk/QuickGO/GTerm?id=GO:0055080
8	5,8	protein N-linked glycosylation	GO:0006487	0.00674	0.0216	0.22	0.26	11.9394	-7.23314	ASGR2|0.501067283167;UMOD|1.21463827598	2	184	54	81321	http://www.ebi.ac.uk/QuickGO/GTerm?id=GO:0006487
6	6	cellular response to alcohol	GO:0097306	0.00682	0.0218	-0.03	-0.1	11.9394	-7.23314	ICAM1|1.19954082574;GPLD1|0.89398749253	2	185	54	81321	http://www.ebi.ac.uk/QuickGO/GTerm?id=GO:0097306
4	4	neural precursor cell proliferation	GO:0061351	0.00689	0.022	-0.24	-0.41	11.9394	-7.23314	IGF1|0.754584465696;FLNA|0.768127250901	2	186	54	81321	http://www.ebi.ac.uk/QuickGO/GTerm?id=GO:0061351
8	6,7,8	negative regulation of neuron apoptotic process	GO:0043524	0.00703	0.0224	0.49	0.67	11.9394	-7.23314	CHL1|0.232844999595;LRP1|1.3945300732	2	188	54	81321	http://www.ebi.ac.uk/QuickGO/GTerm?id=GO:0043524
5	5	male gonad development	GO:0008584	0.0071	0.0226	0.04	0	11.9394	-7.23314	ICAM1|1.19954082574;FLNA|0.768127250901	2	189	54	81321	http://www.ebi.ac.uk/QuickGO/GTerm?id=GO:0008584
5	4,5	positive regulation of cell growth	GO:0030307	0.00717	0.0228	-0.02	-0.09	11.9394	-7.23314	IGF1|0.754584465696;LRP1|1.3945300732	2	190	54	81321	http://www.ebi.ac.uk/QuickGO/GTerm?id=GO:0030307
8	7,8	neuron projection morphogenesis	GO:0048812	0.00723	0.0228	0.98	1.41	11.9394	-7.23314	ACTB|1.14031937931;CHL1|0.232844999595;NEO1|1.40627342219;LRP1|1.3945300732	4	1152	54	81321	http://www.ebi.ac.uk/QuickGO/GTerm?id=GO:0048812
6	5,6	development of primary male sexual characteristics	GO:0046546	0.00725	0.0228	0.04	0	11.9394	-7.23314	ICAM1|1.19954082574;FLNA|0.768127250901	2	191	54	81321	http://www.ebi.ac.uk/QuickGO/GTerm?id=GO:0046546
6	6	cobalamin transport	GO:0015889	0.00728	0.0228	0	-0.06	11.9394	-7.23314	TCN1|1.29416997744	1	11	54	81321	http://www.ebi.ac.uk/QuickGO/GTerm?id=GO:0015889
6	5,6	positive regulation of membrane invagination	GO:1905155	0.00728	0.0228	0	-0.06	11.9394	-7.23314	C3|1.09632103858	1	11	54	81321	http://www.ebi.ac.uk/QuickGO/GTerm?id=GO:1905155
8	8	lysosomal protein catabolic process	GO:1905146	0.00728	0.0228	0	-0.06	11.9394	-7.23314	LRP1|1.3945300732	1	11	54	81321	http://www.ebi.ac.uk/QuickGO/GTerm?id=GO:1905146
9	7,9	regulation of hypersensitivity	GO:0002883	0.00728	0.0228	0	-0.06	11.9394	-7.23314	C3|1.09632103858	1	11	54	81321	http://www.ebi.ac.uk/QuickGO/GTerm?id=GO:0002883
4	4	positive regulation of cytolysis	GO:0045919	0.00728	0.0228	0	-0.06	11.9394	-7.23314	GPLD1|0.89398749253	1	11	54	81321	http://www.ebi.ac.uk/QuickGO/GTerm?id=GO:0045919
4	4	lung lobe development	GO:0060462	0.00728	0.0228	0	-0.06	11.9394	-7.23314	IGF1|0.754584465696	1	11	54	81321	http://www.ebi.ac.uk/QuickGO/GTerm?id=GO:0060462
5	4,5	regulation of oogenesis	GO:1905879	0.00728	0.0228	0	-0.06	11.9394	-7.23314	IGF1|0.754584465696	1	11	54	81321	http://www.ebi.ac.uk/QuickGO/GTerm?id=GO:1905879
11	8,11	calcium ion import into cell	GO:1990035	0.00728	0.0228	0	-0.06	11.9394	-7.23314	CACNA2D1|0.522450327006	1	11	54	81321	http://www.ebi.ac.uk/QuickGO/GTerm?id=GO:1990035
5	5	positive regulation of binding	GO:0051099	0.00739	0.0231	-0.02	-0.09	11.9394	-7.23314	IGF1|0.754584465696;LRP1|1.3945300732	2	193	54	81321	http://www.ebi.ac.uk/QuickGO/GTerm?id=GO:0051099
8	7,8	vascular endothelial growth factor receptor signaling pathway	GO:0048010	0.00739	0.0231	0.12	0.12	11.9394	-7.23314	ACTB|1.14031937931;MMRN2|1.14889094959	2	193	54	81321	http://www.ebi.ac.uk/QuickGO/GTerm?id=GO:0048010
6	4,6	negative regulation of ion transport	GO:0043271	0.00747	0.0233	0.18	0.21	11.9394	-7.23314	YWHAE|0.549864337179;ICAM1|1.19954082574	2	194	54	81321	http://www.ebi.ac.uk/QuickGO/GTerm?id=GO:0043271
7	7	inorganic ion homeostasis	GO:0098771	0.00754	0.0235	0.25	0.31	11.9394	-7.23314	CACNA2D1|0.522450327006;YWHAE|0.549864337179;NEO1|1.40627342219;LRP1|1.3945300732	4	1166	54	81321	http://www.ebi.ac.uk/QuickGO/GTerm?id=GO:0098771
5	5	protein stabilization	GO:0050821	0.00754	0.0235	-0.24	-0.41	11.9394	-7.23314	IGF1|0.754584465696;FLNA|0.768127250901	2	195	54	81321	http://www.ebi.ac.uk/QuickGO/GTerm?id=GO:0050821
6	5,6	regulation of cellular protein metabolic process	GO:0032268	0.00757	0.0235	0.16	0.18	11.9394	-7.23314	IGF1|0.754584465696;YWHAE|0.549864337179;ICAM1|1.19954082574;ACTB|1.14031937931;C3|1.09632103858;LRP1|1.3945300732;GPLD1|0.89398749253;MASP1|0.894530158818	8	4340	54	81321	http://www.ebi.ac.uk/QuickGO/GTerm?id=GO:0032268
9	9	calcium ion homeostasis	GO:0055074	0.00764	0.0237	-0.14	-0.27	11.9394	-7.23314	CACNA2D1|0.522450327006;YWHAE|0.549864337179;LRP1|1.3945300732	3	604	54	81321	http://www.ebi.ac.uk/QuickGO/GTerm?id=GO:0055074
3	3	regulation of molecular function	GO:0065009	0.00778	0.024	-0.32	-0.54	11.9394	-7.23314	CACNA2D1|0.522450327006;IGF1|0.754584465696;YWHAE|0.549864337179;ICAM1|1.19954082574;ACTB|1.14031937931;FLNA|0.768127250901;C3|1.09632103858;LRP1|1.3945300732;GPLD1|0.89398749253	9	5303	54	81321	http://www.ebi.ac.uk/QuickGO/GTerm?id=GO:0065009
6	5,6	positive regulation of cell morphogenesis involved in differentiation	GO:0010770	0.00784	0.024	-0.03	-0.1	11.9394	-7.23314	FLNA|0.768127250901;LRP1|1.3945300732	2	199	54	81321	http://www.ebi.ac.uk/QuickGO/GTerm?id=GO:0010770
3	3	anatomical structure formation involved in morphogenesis	GO:0048646	0.00784	0.024	0.16	0.19	11.9394	-7.23314	FLNA|0.768127250901;C3|1.09632103858;TGFBI|1.15584114417;GPLD1|0.89398749253;MMRN2|1.14889094959	5	1863	54	81321	http://www.ebi.ac.uk/QuickGO/GTerm?id=GO:0048646
6	4,6	reproductive structure development	GO:0048608	0.00788	0.024	-0.08	-0.18	11.9394	-7.23314	IGF1|0.754584465696;ICAM1|1.19954082574;FLNA|0.768127250901	3	611	54	81321	http://www.ebi.ac.uk/QuickGO/GTerm?id=GO:0048608
7	7	regulation of alkaline phosphatase activity	GO:0010692	0.00794	0.024	0	-0.06	11.9394	-7.23314	GPLD1|0.89398749253	1	12	54	81321	http://www.ebi.ac.uk/QuickGO/GTerm?id=GO:0010692
11	8,9,10,11	positive regulation of ATP biosynthetic process	GO:2001171	0.00794	0.024	0	-0.06	11.9394	-7.23314	IGF1|0.754584465696	1	12	54	81321	http://www.ebi.ac.uk/QuickGO/GTerm?id=GO:2001171
8	6,7,8	regulation of leukocyte adhesion to vascular endothelial cell	GO:1904994	0.00794	0.024	0	-0.06	11.9394	-7.23314	ICAM1|1.19954082574	1	12	54	81321	http://www.ebi.ac.uk/QuickGO/GTerm?id=GO:1904994
6	5,6	exocrine pancreas development	GO:0031017	0.00794	0.024	0	-0.06	11.9394	-7.23314	IGF1|0.754584465696	1	12	54	81321	http://www.ebi.ac.uk/QuickGO/GTerm?id=GO:0031017
9	5,7,8,9	astrocyte activation	GO:0048143	0.00794	0.024	0	-0.06	11.9394	-7.23314	LRP1|1.3945300732	1	12	54	81321	http://www.ebi.ac.uk/QuickGO/GTerm?id=GO:0048143
6	5,6	complement activation, lectin pathway	GO:0001867	0.00794	0.024	0	-0.06	11.9394	-7.23314	MASP1|0.894530158818	1	12	54	81321	http://www.ebi.ac.uk/QuickGO/GTerm?id=GO:0001867
6	6	regulation of cerebellar granule cell precursor proliferation	GO:0021936	0.00794	0.024	0	-0.06	11.9394	-7.23314	IGF1|0.754584465696	1	12	54	81321	http://www.ebi.ac.uk/QuickGO/GTerm?id=GO:0021936
8	6,8	positive regulation of acute inflammatory response to antigenic stimulus	GO:0002866	0.00794	0.024	0	-0.06	11.9394	-7.23314	C3|1.09632103858	1	12	54	81321	http://www.ebi.ac.uk/QuickGO/GTerm?id=GO:0002866
6	5,6	positive regulation of collateral sprouting	GO:0048672	0.00794	0.024	0	-0.06	11.9394	-7.23314	LRP1|1.3945300732	1	12	54	81321	http://www.ebi.ac.uk/QuickGO/GTerm?id=GO:0048672
9	6,7,8,9	negative regulation of beta-amyloid formation	GO:1902430	0.00794	0.024	0	-0.06	11.9394	-7.23314	IGF1|0.754584465696	1	12	54	81321	http://www.ebi.ac.uk/QuickGO/GTerm?id=GO:1902430
7	7	loop of Henle development	GO:0072070	0.00794	0.024	0	-0.06	11.9394	-7.23314	UMOD|1.21463827598	1	12	54	81321	http://www.ebi.ac.uk/QuickGO/GTerm?id=GO:0072070
8	7,8	regulation of apoptotic cell clearance	GO:2000425	0.00794	0.024	0	-0.06	11.9394	-7.23314	C3|1.09632103858	1	12	54	81321	http://www.ebi.ac.uk/QuickGO/GTerm?id=GO:2000425
6	5,6	high-density lipoprotein particle clearance	GO:0034384	0.00794	0.024	0	-0.06	11.9394	-7.23314	GPLD1|0.89398749253	1	12	54	81321	http://www.ebi.ac.uk/QuickGO/GTerm?id=GO:0034384
8	8	regulation of phospholipase A2 activity	GO:0032429	0.00794	0.024	0	-0.06	11.9394	-7.23314	LRP1|1.3945300732	1	12	54	81321	http://www.ebi.ac.uk/QuickGO/GTerm?id=GO:0032429
4	4	regulation of beta-amyloid clearance	GO:1900221	0.00794	0.024	0	-0.06	11.9394	-7.23314	LRP1|1.3945300732	1	12	54	81321	http://www.ebi.ac.uk/QuickGO/GTerm?id=GO:1900221
5	5	negative regulation of triglyceride metabolic process	GO:0090209	0.00794	0.024	0	-0.06	11.9394	-7.23314	GPLD1|0.89398749253	1	12	54	81321	http://www.ebi.ac.uk/QuickGO/GTerm?id=GO:0090209
5	5	cellular response to hormone stimulus	GO:0032870	0.00794	0.024	-0.79	-1.24	11.9394	-7.23314	IGFBP7|0.246135843825;APOB|0.876866712624;ICAM1|1.19954082574;GPLD1|0.89398749253	4	1184	54	81321	http://www.ebi.ac.uk/QuickGO/GTerm?id=GO:0032870
9	8,9	cellular divalent inorganic cation homeostasis	GO:0072503	0.00799	0.0241	-0.14	-0.27	11.9394	-7.23314	CACNA2D1|0.522450327006;YWHAE|0.549864337179;LRP1|1.3945300732	3	614	54	81321	http://www.ebi.ac.uk/QuickGO/GTerm?id=GO:0072503
2	2	cellular process	GO:0009987	0.00801	0.0241	7.71	11.47	11.9394	-7.23314	IGFBP7|0.246135843825;ASGR2|0.501067283167;CACNA2D1|0.522450327006;PFN1|2.67537273593;SFTPB|1.77400007731;TCN1|1.29416997744;TAGLN2|1.99747237799;IGHV1-18|1.5526468826;SOD1|0.640477404075;IGF1|0.754584465696;FGL1|0.474209518121;YWHAE|0.549864337179;SRGN|1.45291547513;CSF1R|1.31483098913;SSC5D|0.531207406843;APOB|0.876866712624;ICAM1|1.19954082574;IGKC|0.785110945943;KIF21A|2.00980688907;DSG2|0.85…	47	58757	54	81321	http://www.ebi.ac.uk/QuickGO/GTerm?id=GO:0009987
5	5	reproductive system development	GO:0061458	0.00809	0.0243	-0.08	-0.18	11.9394	-7.23314	IGF1|0.754584465696;ICAM1|1.19954082574;FLNA|0.768127250901	3	617	54	81321	http://www.ebi.ac.uk/QuickGO/GTerm?id=GO:0061458
5	5	positive regulation of cellular catabolic process	GO:0031331	0.00813	0.0244	-0.14	-0.27	11.9394	-7.23314	IGF1|0.754584465696;LRP1|1.3945300732;GPLD1|0.89398749253	3	618	54	81321	http://www.ebi.ac.uk/QuickGO/GTerm?id=GO:0031331
8	6,7,8	regulation of protein import	GO:1904589	0.00815	0.0245	-0.24	-0.41	11.9394	-7.23314	IGF1|0.754584465696;FLNA|0.768127250901	2	203	54	81321	http://www.ebi.ac.uk/QuickGO/GTerm?id=GO:1904589
9	6,7,9	regulation of extrinsic apoptotic signaling pathway	GO:2001236	0.00822	0.0247	0.04	0.01	11.9394	-7.23314	IGF1|0.754584465696;ICAM1|1.19954082574	2	204	54	81321	http://www.ebi.ac.uk/QuickGO/GTerm?id=GO:2001236
8	5,6,7,8	positive regulation of ion transmembrane transport	GO:0034767	0.0083	0.0249	-0.4	-0.65	11.9394	-7.23314	CACNA2D1|0.522450327006;FLNA|0.768127250901	2	205	54	81321	http://www.ebi.ac.uk/QuickGO/GTerm?id=GO:0034767
4	4	establishment of localization in cell	GO:0051649	0.00841	0.0252	-1.47	-2.25	11.9394	-7.23314	CACNA2D1|0.522450327006;IGF1|0.754584465696;YWHAE|0.549864337179;SRGN|1.45291547513;SSC5D|0.531207406843;ACTB|1.14031937931;FLNA|0.768127250901;LRP1|1.3945300732;GPLD1|0.89398749253	9	5370	54	81321	http://www.ebi.ac.uk/QuickGO/GTerm?id=GO:0051649
5	5	regulation of ion transport	GO:0043269	0.00848	0.0252	-0.74	-1.16	11.9394	-7.23314	CACNA2D1|0.522450327006;YWHAE|0.549864337179;ICAM1|1.19954082574;FLNA|0.768127250901	4	1207	54	81321	http://www.ebi.ac.uk/QuickGO/GTerm?id=GO:0043269
8	5,6,8	very-low-density lipoprotein particle assembly	GO:0034379	0.0086	0.0252	0	-0.06	11.9394	-7.23314	APOB|0.876866712624	1	13	54	81321	http://www.ebi.ac.uk/QuickGO/GTerm?id=GO:0034379
7	6,7	negative regulation of neuroinflammatory response	GO:0150079	0.0086	0.0252	0	-0.06	11.9394	-7.23314	IGF1|0.754584465696	1	13	54	81321	http://www.ebi.ac.uk/QuickGO/GTerm?id=GO:0150079
12	9,10,11,12	regulation of calcium ion transmembrane transport via high voltage-gated calcium channel	GO:1902514	0.0086	0.0252	0	-0.06	11.9394	-7.23314	CACNA2D1|0.522450327006	1	13	54	81321	http://www.ebi.ac.uk/QuickGO/GTerm?id=GO:1902514
6	6	regulation of glial cell migration	GO:1903975	0.0086	0.0252	0	-0.06	11.9394	-7.23314	LRP1|1.3945300732	1	13	54	81321	http://www.ebi.ac.uk/QuickGO/GTerm?id=GO:1903975
8	6,7,8	negative regulation of androgen receptor signaling pathway	GO:0060766	0.0086	0.0252	0	-0.06	11.9394	-7.23314	IGF1|0.754584465696	1	13	54	81321	http://www.ebi.ac.uk/QuickGO/GTerm?id=GO:0060766
6	5,6	regulation of integrin-mediated signaling pathway	GO:2001044	0.0086	0.0252	0	-0.06	11.9394	-7.23314	FLNA|0.768127250901	1	13	54	81321	http://www.ebi.ac.uk/QuickGO/GTerm?id=GO:2001044
8	7,8	sterol import	GO:0035376	0.0086	0.0252	0	-0.06	11.9394	-7.23314	LRP1|1.3945300732	1	13	54	81321	http://www.ebi.ac.uk/QuickGO/GTerm?id=GO:0035376
7	7	distal tubule development	GO:0072017	0.0086	0.0252	0	-0.06	11.9394	-7.23314	UMOD|1.21463827598	1	13	54	81321	http://www.ebi.ac.uk/QuickGO/GTerm?id=GO:0072017
6	4,5,6	regulation of oocyte development	GO:0060281	0.0086	0.0252	0	-0.06	11.9394	-7.23314	IGF1|0.754584465696	1	13	54	81321	http://www.ebi.ac.uk/QuickGO/GTerm?id=GO:0060281
8	6,8	hypersensitivity	GO:0002524	0.0086	0.0252	0	-0.06	11.9394	-7.23314	C3|1.09632103858	1	13	54	81321	http://www.ebi.ac.uk/QuickGO/GTerm?id=GO:0002524
8	6,7,8	complement receptor mediated signaling pathway	GO:0002430	0.0086	0.0252	0	-0.06	11.9394	-7.23314	GPLD1|0.89398749253	1	13	54	81321	http://www.ebi.ac.uk/QuickGO/GTerm?id=GO:0002430
9	8,9	cholesterol import	GO:0070508	0.0086	0.0252	0	-0.06	11.9394	-7.23314	LRP1|1.3945300732	1	13	54	81321	http://www.ebi.ac.uk/QuickGO/GTerm?id=GO:0070508
8	6,7,8	positive regulation of phagocytosis, engulfment	GO:0060100	0.0086	0.0252	0	-0.06	11.9394	-7.23314	C3|1.09632103858	1	13	54	81321	http://www.ebi.ac.uk/QuickGO/GTerm?id=GO:0060100
5	4,5	maintenance of protein location	GO:0045185	0.00862	0.0252	-0.05	-0.13	11.9394	-7.23314	SRGN|1.45291547513;FLNA|0.768127250901	2	209	54	81321	http://www.ebi.ac.uk/QuickGO/GTerm?id=GO:0045185
6	5,6	regulation of cellular carbohydrate metabolic process	GO:0010675	0.00862	0.0252	-0.17	-0.31	11.9394	-7.23314	IGF1|0.754584465696;GPLD1|0.89398749253	2	209	54	81321	http://www.ebi.ac.uk/QuickGO/GTerm?id=GO:0010675
9	7,8,9	regulation of protein import into nucleus	GO:0042306	0.00862	0.0252	-0.24	-0.41	11.9394	-7.23314	IGF1|0.754584465696;FLNA|0.768127250901	2	209	54	81321	http://www.ebi.ac.uk/QuickGO/GTerm?id=GO:0042306
7	6,7	nucleocytoplasmic transport	GO:0006913	0.00867	0.0253	-0.5	-0.8	11.9394	-7.23314	IGF1|0.754584465696;YWHAE|0.549864337179;FLNA|0.768127250901	3	633	54	81321	http://www.ebi.ac.uk/QuickGO/GTerm?id=GO:0006913
5	5	cell projection assembly	GO:0030031	0.00867	0.0253	-0.08	-0.18	11.9394	-7.23314	YWHAE|0.549864337179;ICAM1|1.19954082574;FLNA|0.768127250901	3	633	54	81321	http://www.ebi.ac.uk/QuickGO/GTerm?id=GO:0030031
5	5	response to estradiol	GO:0032355	0.00877	0.0256	0.02	-0.03	11.9394	-7.23314	APOB|0.876866712624;C3|1.09632103858	2	211	54	81321	http://www.ebi.ac.uk/QuickGO/GTerm?id=GO:0032355
9	8,9	regulation of calcium ion transmembrane transport	GO:1903169	0.00877	0.0256	-0.54	-0.87	11.9394	-7.23314	CACNA2D1|0.522450327006;YWHAE|0.549864337179	2	211	54	81321	http://www.ebi.ac.uk/QuickGO/GTerm?id=GO:1903169
7	7	protein dephosphorylation	GO:0006470	0.00882	0.0257	-0.08	-0.18	11.9394	-7.23314	YWHAE|0.549864337179;MINPP1|1.2101079992;GPLD1|0.89398749253	3	637	54	81321	http://www.ebi.ac.uk/QuickGO/GTerm?id=GO:0006470
6	5,6	neuron development	GO:0048666	0.00886	0.0258	1.02	1.47	11.9394	-7.23314	ACTB|1.14031937931;CHL1|0.232844999595;NEO1|1.40627342219;C3|1.09632103858;LRP1|1.3945300732	5	1920	54	81321	http://www.ebi.ac.uk/QuickGO/GTerm?id=GO:0048666
3	3	multicellular organismal reproductive process	GO:0048609	0.00888	0.0258	-0.32	-0.54	11.9394	-7.23314	IGF1|0.754584465696;APOB|0.876866712624;ICAM1|1.19954082574;DSG2|0.857917632149	4	1223	54	81321	http://www.ebi.ac.uk/QuickGO/GTerm?id=GO:0048609
6	6	negative regulation of hydrolase activity	GO:0051346	0.00898	0.026	0.26	0.33	11.9394	-7.23314	YWHAE|0.549864337179;C3|1.09632103858;LRP1|1.3945300732	3	641	54	81321	http://www.ebi.ac.uk/QuickGO/GTerm?id=GO:0051346
8	7,8	regulation of protein dephosphorylation	GO:0035304	0.00901	0.0261	-0.31	-0.52	11.9394	-7.23314	YWHAE|0.549864337179;GPLD1|0.89398749253	2	214	54	81321	http://www.ebi.ac.uk/QuickGO/GTerm?id=GO:0035304
4	4	single-organism carbohydrate metabolic process	GO:0044723	0.00903	0.0261	-0.17	-0.31	11.9394	-7.23314	ASGR2|0.501067283167;IGF1|0.754584465696;UMOD|1.21463827598;GPLD1|0.89398749253;ADAMTSL4|1.21039738542	5	1929	54	81321	http://www.ebi.ac.uk/QuickGO/GTerm?id=GO:0044723
4	4	hindbrain development	GO:0030902	0.0091	0.0263	-0.24	-0.41	11.9394	-7.23314	IGF1|0.754584465696;FLNA|0.768127250901	2	215	54	81321	http://www.ebi.ac.uk/QuickGO/GTerm?id=GO:0030902
4	4	regulation of multicellular organismal development	GO:2000026	0.00911	0.0263	0.64	0.9	11.9394	-7.23314	IGF1|0.754584465696;SRGN|1.45291547513;FLNA|0.768127250901;C3|1.09632103858;LRP1|1.3945300732;MMRN2|1.14889094959	6	2719	54	81321	http://www.ebi.ac.uk/QuickGO/GTerm?id=GO:2000026
4	4	chemotaxis	GO:0006935	0.00925	0.0264	0.98	1.41	11.9394	-7.23314	ACTB|1.14031937931;CHL1|0.232844999595;NEO1|1.40627342219;LRP1|1.3945300732	4	1238	54	81321	http://www.ebi.ac.uk/QuickGO/GTerm?id=GO:0006935
7	6,7	regulation of chemokine (C-X-C motif) ligand 2 production	GO:2000341	0.00926	0.0264	0	-0.06	11.9394	-7.23314	LRP1|1.3945300732	1	14	54	81321	http://www.ebi.ac.uk/QuickGO/GTerm?id=GO:2000341
8	5,6,8	low-density lipoprotein particle remodeling	GO:0034374	0.00926	0.0264	0	-0.06	11.9394	-7.23314	APOB|0.876866712624	1	14	54	81321	http://www.ebi.ac.uk/QuickGO/GTerm?id=GO:0034374
7	6,7	positive regulation of chemokine secretion	GO:0090197	0.00926	0.0264	0	-0.06	11.9394	-7.23314	LRP1|1.3945300732	1	14	54	81321	http://www.ebi.ac.uk/QuickGO/GTerm?id=GO:0090197
6	5,6	regulation of membrane invagination	GO:1905153	0.00926	0.0264	0	-0.06	11.9394	-7.23314	C3|1.09632103858	1	14	54	81321	http://www.ebi.ac.uk/QuickGO/GTerm?id=GO:1905153
8	5,6,8	granzyme-mediated apoptotic signaling pathway	GO:0008626	0.00926	0.0264	0	-0.06	11.9394	-7.23314	SRGN|1.45291547513	1	14	54	81321	http://www.ebi.ac.uk/QuickGO/GTerm?id=GO:0008626
11	8,10,11	regulation of ATP biosynthetic process	GO:2001169	0.00926	0.0264	0	-0.06	11.9394	-7.23314	IGF1|0.754584465696	1	14	54	81321	http://www.ebi.ac.uk/QuickGO/GTerm?id=GO:2001169
8	7,8	lung secretory cell differentiation	GO:0061140	0.00926	0.0264	0	-0.06	11.9394	-7.23314	IGF1|0.754584465696	1	14	54	81321	http://www.ebi.ac.uk/QuickGO/GTerm?id=GO:0061140
8	8	divalent inorganic cation homeostasis	GO:0072507	0.00928	0.0265	-0.14	-0.27	11.9394	-7.23314	CACNA2D1|0.522450327006;YWHAE|0.549864337179;LRP1|1.3945300732	3	649	54	81321	http://www.ebi.ac.uk/QuickGO/GTerm?id=GO:0072507
3	3	taxis	GO:0042330	0.0093	0.0265	0.98	1.41	11.9394	-7.23314	ACTB|1.14031937931;CHL1|0.232844999595;NEO1|1.40627342219;LRP1|1.3945300732	4	1240	54	81321	http://www.ebi.ac.uk/QuickGO/GTerm?id=GO:0042330
7	7	metal ion transport	GO:0030001	0.00948	0.027	-0.19	-0.34	11.9394	-7.23314	CACNA2D1|0.522450327006;TCN1|1.29416997744;YWHAE|0.549864337179;ICAM1|1.19954082574;FLNA|0.768127250901	5	1952	54	81321	http://www.ebi.ac.uk/QuickGO/GTerm?id=GO:0030001
2	2	cell killing	GO:0001906	0.0095	0.027	0.12	0.12	11.9394	-7.23314	ICAM1|1.19954082574;C3|1.09632103858	2	220	54	81321	http://www.ebi.ac.uk/QuickGO/GTerm?id=GO:0001906
6	5,6	small GTPase mediated signal transduction	GO:0007264	0.00952	0.027	-0.64	-1.01	11.9394	-7.23314	IGF1|0.754584465696;YWHAE|0.549864337179;ACTB|1.14031937931;FLNA|0.768127250901;ARF5|0.818919054212	5	1954	54	81321	http://www.ebi.ac.uk/QuickGO/GTerm?id=GO:0007264
3	3	multicellular organism reproduction	GO:0032504	0.00964	0.0273	-0.32	-0.54	11.9394	-7.23314	IGF1|0.754584465696;APOB|0.876866712624;ICAM1|1.19954082574;DSG2|0.857917632149	4	1253	54	81321	http://www.ebi.ac.uk/QuickGO/GTerm?id=GO:0032504
5	4,5	maintenance of location in cell	GO:0051651	0.00967	0.0274	-0.05	-0.13	11.9394	-7.23314	SRGN|1.45291547513;FLNA|0.768127250901	2	222	54	81321	http://www.ebi.ac.uk/QuickGO/GTerm?id=GO:0051651
8	7,8	neuron remodeling	GO:0016322	0.00992	0.0278	0	-0.06	11.9394	-7.23314	C3|1.09632103858	1	15	54	81321	http://www.ebi.ac.uk/QuickGO/GTerm?id=GO:0016322
11	9,10,11	calcium ion transmembrane transport via high voltage-gated calcium channel	GO:0061577	0.00992	0.0278	0	-0.06	11.9394	-7.23314	CACNA2D1|0.522450327006	1	15	54	81321	http://www.ebi.ac.uk/QuickGO/GTerm?id=GO:0061577
7	6,7	regulation of chemokine secretion	GO:0090196	0.00992	0.0278	0	-0.06	11.9394	-7.23314	LRP1|1.3945300732	1	15	54	81321	http://www.ebi.ac.uk/QuickGO/GTerm?id=GO:0090196
8	6,7,8	negative regulation of amyloid precursor protein catabolic process	GO:1902992	0.00992	0.0278	0	-0.06	11.9394	-7.23314	IGF1|0.754584465696	1	15	54	81321	http://www.ebi.ac.uk/QuickGO/GTerm?id=GO:1902992
8	6,7,8	regulation of phagocytosis, engulfment	GO:0060099	0.00992	0.0278	0	-0.06	11.9394	-7.23314	C3|1.09632103858	1	15	54	81321	http://www.ebi.ac.uk/QuickGO/GTerm?id=GO:0060099
9	8,9	platelet-derived growth factor receptor-beta signaling pathway	GO:0035791	0.00992	0.0278	0	-0.06	11.9394	-7.23314	LRP1|1.3945300732	1	15	54	81321	http://www.ebi.ac.uk/QuickGO/GTerm?id=GO:0035791
7	6,7	protein O-linked fucosylation	GO:0036066	0.00992	0.0278	0	-0.06	11.9394	-7.23314	ADAMTSL4|1.21039738542	1	15	54	81321	http://www.ebi.ac.uk/QuickGO/GTerm?id=GO:0036066
5	5	male sex differentiation	GO:0046661	0.00992	0.0278	0.04	0	11.9394	-7.23314	ICAM1|1.19954082574;FLNA|0.768127250901	2	225	54	81321	http://www.ebi.ac.uk/QuickGO/GTerm?id=GO:0046661
10	8,9,10	positive regulation of peptidyl-tyrosine phosphorylation	GO:0050731	0.0102	0.0285	0.04	0.01	11.9394	-7.23314	IGF1|0.754584465696;ICAM1|1.19954082574	2	228	54	81321	http://www.ebi.ac.uk/QuickGO/GTerm?id=GO:0050731
8	8	peptidyl-tyrosine phosphorylation	GO:0018108	0.0104	0.0291	0.12	0.13	11.9394	-7.23314	IGF1|0.754584465696;CSF1R|1.31483098913;ICAM1|1.19954082574	3	677	54	81321	http://www.ebi.ac.uk/QuickGO/GTerm?id=GO:0018108
5	4,5	positive regulation of cell differentiation	GO:0045597	0.0104	0.0291	-0.44	-0.71	11.9394	-7.23314	IGF1|0.754584465696;APOB|0.876866712624;FLNA|0.768127250901;LRP1|1.3945300732	4	1282	54	81321	http://www.ebi.ac.uk/QuickGO/GTerm?id=GO:0045597
9	8,9	glucose transport	GO:0015758	0.0105	0.0291	0.08	0.07	11.9394	-7.23314	IGF1|0.754584465696;C3|1.09632103858	2	232	54	81321	http://www.ebi.ac.uk/QuickGO/GTerm?id=GO:0015758
4	4	keratinization	GO:0031424	0.0105	0.0291	-0.27	-0.46	11.9394	-7.23314	DSG2|0.857917632149;KRT14|0.626363348885	2	232	54	81321	http://www.ebi.ac.uk/QuickGO/GTerm?id=GO:0031424
5	5	protein localization to cell junction	GO:1902414	0.0106	0.0291	0	-0.06	11.9394	-7.23314	FLNA|0.768127250901	1	16	54	81321	http://www.ebi.ac.uk/QuickGO/GTerm?id=GO:1902414
11	6,7,9,10,11	positive regulation of protein import into nucleus, translocation	GO:0033160	0.0106	0.0291	0	-0.06	11.9394	-7.23314	IGF1|0.754584465696	1	16	54	81321	http://www.ebi.ac.uk/QuickGO/GTerm?id=GO:0033160
6	6	chemokine (C-X-C motif) ligand 2 production	GO:0072567	0.0106	0.0291	0	-0.06	11.9394	-7.23314	LRP1|1.3945300732	1	16	54	81321	http://www.ebi.ac.uk/QuickGO/GTerm?id=GO:0072567
9	6,7,8,9	negative regulation of focal adhesion assembly	GO:0051895	0.0106	0.0291	0	-0.06	11.9394	-7.23314	LRP1|1.3945300732	1	16	54	81321	http://www.ebi.ac.uk/QuickGO/GTerm?id=GO:0051895
6	6	positive regulation of triglyceride biosynthetic process	GO:0010867	0.0106	0.0291	0	-0.06	11.9394	-7.23314	GPLD1|0.89398749253	1	16	54	81321	http://www.ebi.ac.uk/QuickGO/GTerm?id=GO:0010867
6	6	hindbrain radial glia guided cell migration	GO:0021932	0.0106	0.0291	0	-0.06	11.9394	-7.23314	FLNA|0.768127250901	1	16	54	81321	http://www.ebi.ac.uk/QuickGO/GTerm?id=GO:0021932
7	5,6,7	regulation of cholesterol storage	GO:0010885	0.0106	0.0291	0	-0.06	11.9394	-7.23314	APOB|0.876866712624	1	16	54	81321	http://www.ebi.ac.uk/QuickGO/GTerm?id=GO:0010885
10	8,9,10	establishment of endothelial intestinal barrier	GO:0090557	0.0106	0.0291	0	-0.06	11.9394	-7.23314	ICAM1|1.19954082574	1	16	54	81321	http://www.ebi.ac.uk/QuickGO/GTerm?id=GO:0090557
11	7,8,10,11	negative regulation of cell migration involved in sprouting angiogenesis	GO:0090051	0.0106	0.0291	0	-0.06	11.9394	-7.23314	MMRN2|1.14889094959	1	16	54	81321	http://www.ebi.ac.uk/QuickGO/GTerm?id=GO:0090051
10	6,7,8,10	positive regulation of neuron migration	GO:2001224	0.0106	0.0291	0	-0.06	11.9394	-7.23314	FLNA|0.768127250901	1	16	54	81321	http://www.ebi.ac.uk/QuickGO/GTerm?id=GO:2001224
7	7	regulation of metallopeptidase activity	GO:1905048	0.0106	0.0291	0	-0.06	11.9394	-7.23314	LRP1|1.3945300732	1	16	54	81321	http://www.ebi.ac.uk/QuickGO/GTerm?id=GO:1905048
7	7	protein catabolic process in the vacuole	GO:0007039	0.0106	0.0291	0	-0.06	11.9394	-7.23314	LRP1|1.3945300732	1	16	54	81321	http://www.ebi.ac.uk/QuickGO/GTerm?id=GO:0007039
7	7	endothelial cell migration	GO:0043542	0.0106	0.0291	-0.01	-0.07	11.9394	-7.23314	GPLD1|0.89398749253;MMRN2|1.14889094959	2	233	54	81321	http://www.ebi.ac.uk/QuickGO/GTerm?id=GO:0043542
7	7	regulation of dephosphorylation	GO:0035303	0.0107	0.0293	-0.31	-0.52	11.9394	-7.23314	YWHAE|0.549864337179;GPLD1|0.89398749253	2	234	54	81321	http://www.ebi.ac.uk/QuickGO/GTerm?id=GO:0035303
5	4,5	positive regulation of catabolic process	GO:0009896	0.0107	0.0294	-0.14	-0.27	11.9394	-7.23314	IGF1|0.754584465696;LRP1|1.3945300732;GPLD1|0.89398749253	3	685	54	81321	http://www.ebi.ac.uk/QuickGO/GTerm?id=GO:0009896
5	5	regulation of protein binding	GO:0043393	0.0109	0.0297	0.2	0.24	11.9394	-7.23314	ACTB|1.14031937931;LRP1|1.3945300732	2	236	54	81321	http://www.ebi.ac.uk/QuickGO/GTerm?id=GO:0043393
5	5	response to ionizing radiation	GO:0010212	0.011	0.0299	0.12	0.13	11.9394	-7.23314	ICAM1|1.19954082574;KRT14|0.626363348885	2	237	54	81321	http://www.ebi.ac.uk/QuickGO/GTerm?id=GO:0010212
4	4	positive regulation of response to wounding	GO:1903036	0.011	0.03	0.18	0.22	11.9394	-7.23314	C3|1.09632103858;LRP1|1.3945300732	2	238	54	81321	http://www.ebi.ac.uk/QuickGO/GTerm?id=GO:1903036
6	6	regulation of peptidase activity	GO:0052547	0.0112	0.03	0.26	0.33	11.9394	-7.23314	YWHAE|0.549864337179;C3|1.09632103858;LRP1|1.3945300732	3	696	54	81321	http://www.ebi.ac.uk/QuickGO/GTerm?id=GO:0052547
7	5,6,7	positive regulation of insulin-like growth factor receptor signaling pathway	GO:0043568	0.0112	0.03	0	-0.06	11.9394	-7.23314	IGF1|0.754584465696	1	17	54	81321	http://www.ebi.ac.uk/QuickGO/GTerm?id=GO:0043568
6	5,6	regulation of neurotransmitter uptake	GO:0051580	0.0112	0.03	0	-0.06	11.9394	-7.23314	ACTB|1.14031937931	1	17	54	81321	http://www.ebi.ac.uk/QuickGO/GTerm?id=GO:0051580
7	6,7	regulation of extracellular matrix disassembly	GO:0010715	0.0112	0.03	0	-0.06	11.9394	-7.23314	LRP1|1.3945300732	1	17	54	81321	http://www.ebi.ac.uk/QuickGO/GTerm?id=GO:0010715
6	5,6	prostate glandular acinus development	GO:0060525	0.0112	0.03	0	-0.06	11.9394	-7.23314	IGF1|0.754584465696	1	17	54	81321	http://www.ebi.ac.uk/QuickGO/GTerm?id=GO:0060525
7	5,7	virion attachment to host cell	GO:0019062	0.0112	0.03	0	-0.06	11.9394	-7.23314	ICAM1|1.19954082574	1	17	54	81321	http://www.ebi.ac.uk/QuickGO/GTerm?id=GO:0019062
10	5,6,7,8,9,10	regulation of ventricular cardiac muscle cell action potential	GO:0098911	0.0112	0.03	0	-0.06	11.9394	-7.23314	DSG2|0.857917632149	1	17	54	81321	http://www.ebi.ac.uk/QuickGO/GTerm?id=GO:0098911
9	5,8,9	negative regulation of vascular endothelial growth factor receptor signaling pathway	GO:0030948	0.0112	0.03	0	-0.06	11.9394	-7.23314	MMRN2|1.14889094959	1	17	54	81321	http://www.ebi.ac.uk/QuickGO/GTerm?id=GO:0030948
9	7,8,9	positive regulation of calcineurin-mediated signaling	GO:0106058	0.0112	0.03	0	-0.06	11.9394	-7.23314	IGF1|0.754584465696	1	17	54	81321	http://www.ebi.ac.uk/QuickGO/GTerm?id=GO:0106058
8	6,8	positive regulation of membrane protein ectodomain proteolysis	GO:0051044	0.0112	0.03	0	-0.06	11.9394	-7.23314	GPLD1|0.89398749253	1	17	54	81321	http://www.ebi.ac.uk/QuickGO/GTerm?id=GO:0051044
7	5,6,7	negative regulation of adherens junction organization	GO:1903392	0.0112	0.03	0	-0.06	11.9394	-7.23314	LRP1|1.3945300732	1	17	54	81321	http://www.ebi.ac.uk/QuickGO/GTerm?id=GO:1903392
6	6	chemokine secretion	GO:0090195	0.0112	0.03	0	-0.06	11.9394	-7.23314	LRP1|1.3945300732	1	17	54	81321	http://www.ebi.ac.uk/QuickGO/GTerm?id=GO:0090195
10	7,8,9,10	positive regulation of voltage-gated calcium channel activity	GO:1901387	0.0112	0.03	0	-0.06	11.9394	-7.23314	CACNA2D1|0.522450327006	1	17	54	81321	http://www.ebi.ac.uk/QuickGO/GTerm?id=GO:1901387
6	6	bone mineralization involved in bone maturation	GO:0035630	0.0112	0.03	0	-0.06	11.9394	-7.23314	IGF1|0.754584465696	1	17	54	81321	http://www.ebi.ac.uk/QuickGO/GTerm?id=GO:0035630
11	6,7,8,9,10,11	positive regulation of glycogen biosynthetic process	GO:0045725	0.0112	0.03	0	-0.06	11.9394	-7.23314	IGF1|0.754584465696	1	17	54	81321	http://www.ebi.ac.uk/QuickGO/GTerm?id=GO:0045725
8	6,7,8	catecholamine uptake involved in synaptic transmission	GO:0051934	0.0112	0.03	0	-0.06	11.9394	-7.23314	ACTB|1.14031937931	1	17	54	81321	http://www.ebi.ac.uk/QuickGO/GTerm?id=GO:0051934
7	6,7	positive regulation of nucleotide catabolic process	GO:0030813	0.0112	0.03	0	-0.06	11.9394	-7.23314	IGF1|0.754584465696	1	17	54	81321	http://www.ebi.ac.uk/QuickGO/GTerm?id=GO:0030813
4	4	regulation of cytolysis	GO:0042268	0.0112	0.03	0	-0.06	11.9394	-7.23314	GPLD1|0.89398749253	1	17	54	81321	http://www.ebi.ac.uk/QuickGO/GTerm?id=GO:0042268
9	7,9	positive regulation of cholesterol efflux	GO:0010875	0.0112	0.03	0	-0.06	11.9394	-7.23314	LRP1|1.3945300732	1	17	54	81321	http://www.ebi.ac.uk/QuickGO/GTerm?id=GO:0010875
8	5,6,8	triglyceride-rich lipoprotein particle remodeling	GO:0034370	0.0112	0.03	0	-0.06	11.9394	-7.23314	APOB|0.876866712624	1	17	54	81321	http://www.ebi.ac.uk/QuickGO/GTerm?id=GO:0034370
8	8	peptidyl-tyrosine modification	GO:0018212	0.0113	0.0301	0.12	0.13	11.9394	-7.23314	IGF1|0.754584465696;CSF1R|1.31483098913;ICAM1|1.19954082574	3	698	54	81321	http://www.ebi.ac.uk/QuickGO/GTerm?id=GO:0018212
5	5	regulation of carbohydrate metabolic process	GO:0006109	0.0114	0.0303	-0.17	-0.31	11.9394	-7.23314	IGF1|0.754584465696;GPLD1|0.89398749253	2	242	54	81321	http://www.ebi.ac.uk/QuickGO/GTerm?id=GO:0006109
5	5	isoprenoid metabolic process	GO:0006720	0.0114	0.0303	-0.09	-0.19	11.9394	-7.23314	APOB|0.876866712624;LRP1|1.3945300732	2	242	54	81321	http://www.ebi.ac.uk/QuickGO/GTerm?id=GO:0006720
5	5	skeletal system development	GO:0001501	0.0114	0.0303	-0.06	-0.15	11.9394	-7.23314	IGF1|0.754584465696;TGFBI|1.15584114417;GPLD1|0.89398749253	3	701	54	81321	http://www.ebi.ac.uk/QuickGO/GTerm?id=GO:0001501
6	5,6	regulation of extracellular matrix organization	GO:1903053	0.0115	0.0304	0.11	0.11	11.9394	-7.23314	ICAM1|1.19954082574;FLNA|0.768127250901;LRP1|1.3945300732	3	702	54	81321	http://www.ebi.ac.uk/QuickGO/GTerm?id=GO:1903053
8	7,8	hexose transport	GO:0008645	0.0115	0.0304	0.08	0.07	11.9394	-7.23314	IGF1|0.754584465696;C3|1.09632103858	2	243	54	81321	http://www.ebi.ac.uk/QuickGO/GTerm?id=GO:0008645
5	4,5	regulation of ossification	GO:0030278	0.0115	0.0304	-0.04	-0.12	11.9394	-7.23314	IGF1|0.754584465696;SRGN|1.45291547513	2	243	54	81321	http://www.ebi.ac.uk/QuickGO/GTerm?id=GO:0030278
6	5,6	nuclear transport	GO:0051169	0.0117	0.0307	-0.5	-0.8	11.9394	-7.23314	IGF1|0.754584465696;YWHAE|0.549864337179;FLNA|0.768127250901	3	707	54	81321	http://www.ebi.ac.uk/QuickGO/GTerm?id=GO:0051169
5	5	T cell activation	GO:0042110	0.0117	0.0307	-0.08	-0.18	11.9394	-7.23314	IGF1|0.754584465696;FGL1|0.474209518121;ICAM1|1.19954082574	3	707	54	81321	http://www.ebi.ac.uk/QuickGO/GTerm?id=GO:0042110
3	3	negative regulation of developmental process	GO:0051093	0.0118	0.0307	0.49	0.67	11.9394	-7.23314	IGF1|0.754584465696;SRGN|1.45291547513;LRP1|1.3945300732;MMRN2|1.14889094959	4	1331	54	81321	http://www.ebi.ac.uk/QuickGO/GTerm?id=GO:0051093
6	5,6	positive regulation of macrophage derived foam cell differentiation	GO:0010744	0.0119	0.0307	0	-0.06	11.9394	-7.23314	APOB|0.876866712624	1	18	54	81321	http://www.ebi.ac.uk/QuickGO/GTerm?id=GO:0010744
6	5,6	complement activation, alternative pathway	GO:0006957	0.0119	0.0307	0	-0.06	11.9394	-7.23314	C3|1.09632103858	1	18	54	81321	http://www.ebi.ac.uk/QuickGO/GTerm?id=GO:0006957
8	8	smooth muscle cell apoptotic process	GO:0034390	0.0119	0.0307	0	-0.06	11.9394	-7.23314	IGF1|0.754584465696	1	18	54	81321	http://www.ebi.ac.uk/QuickGO/GTerm?id=GO:0034390
9	8,9	regulation of smooth muscle cell apoptotic process	GO:0034391	0.0119	0.0307	0	-0.06	11.9394	-7.23314	IGF1|0.754584465696	1	18	54	81321	http://www.ebi.ac.uk/QuickGO/GTerm?id=GO:0034391
7	5,6,7	negative regulation of bone mineralization	GO:0030502	0.0119	0.0307	0	-0.06	11.9394	-7.23314	SRGN|1.45291547513	1	18	54	81321	http://www.ebi.ac.uk/QuickGO/GTerm?id=GO:0030502
8	6,7,8	regulation of acute inflammatory response to antigenic stimulus	GO:0002864	0.0119	0.0307	0	-0.06	11.9394	-7.23314	C3|1.09632103858	1	18	54	81321	http://www.ebi.ac.uk/QuickGO/GTerm?id=GO:0002864
8	7,8	catecholamine uptake	GO:0090493	0.0119	0.0307	0	-0.06	11.9394	-7.23314	ACTB|1.14031937931	1	18	54	81321	http://www.ebi.ac.uk/QuickGO/GTerm?id=GO:0090493
12	9,10,11,12	positive regulation of tyrosine phosphorylation of Stat5 protein	GO:0042523	0.0119	0.0307	0	-0.06	11.9394	-7.23314	IGF1|0.754584465696	1	18	54	81321	http://www.ebi.ac.uk/QuickGO/GTerm?id=GO:0042523
8	8	peptidyl-serine dephosphorylation	GO:0070262	0.0119	0.0307	0	-0.06	11.9394	-7.23314	YWHAE|0.549864337179	1	18	54	81321	http://www.ebi.ac.uk/QuickGO/GTerm?id=GO:0070262
6	4,6	adhesion of symbiont to host cell	GO:0044650	0.0119	0.0307	0	-0.06	11.9394	-7.23314	ICAM1|1.19954082574	1	18	54	81321	http://www.ebi.ac.uk/QuickGO/GTerm?id=GO:0044650
9	7,8,9	positive regulation of vascular associated smooth muscle cell migration	GO:1904754	0.0119	0.0307	0	-0.06	11.9394	-7.23314	LRP1|1.3945300732	1	18	54	81321	http://www.ebi.ac.uk/QuickGO/GTerm?id=GO:1904754
10	5,6,7,8,9,10	regulation of cardiac muscle cell action potential involved in regulation of contraction	GO:0098909	0.0119	0.0307	0	-0.06	11.9394	-7.23314	DSG2|0.857917632149	1	18	54	81321	http://www.ebi.ac.uk/QuickGO/GTerm?id=GO:0098909
8	7,8	cellular response to cholesterol	GO:0071397	0.0119	0.0307	0	-0.06	11.9394	-7.23314	GPLD1|0.89398749253	1	18	54	81321	http://www.ebi.ac.uk/QuickGO/GTerm?id=GO:0071397
9	5,6,7,8,9	negative regulation of platelet-derived growth factor receptor signaling pathway	GO:0010642	0.0119	0.0307	0	-0.06	11.9394	-7.23314	LRP1|1.3945300732	1	18	54	81321	http://www.ebi.ac.uk/QuickGO/GTerm?id=GO:0010642
6	5,6	cholesterol storage	GO:0010878	0.0119	0.0307	0	-0.06	11.9394	-7.23314	APOB|0.876866712624	1	18	54	81321	http://www.ebi.ac.uk/QuickGO/GTerm?id=GO:0010878
7	5,6,7	positive regulation of inflammatory response to antigenic stimulus	GO:0002863	0.0119	0.0307	0	-0.06	11.9394	-7.23314	C3|1.09632103858	1	18	54	81321	http://www.ebi.ac.uk/QuickGO/GTerm?id=GO:0002863
5	5	positive regulation of cellular extravasation	GO:0002693	0.0119	0.0307	0	-0.06	11.9394	-7.23314	ICAM1|1.19954082574	1	18	54	81321	http://www.ebi.ac.uk/QuickGO/GTerm?id=GO:0002693
9	7,8,9	positive regulation of calcineurin-NFAT signaling cascade	GO:0070886	0.0119	0.0307	0	-0.06	11.9394	-7.23314	IGF1|0.754584465696	1	18	54	81321	http://www.ebi.ac.uk/QuickGO/GTerm?id=GO:0070886
4	4	single-organism cellular localization	GO:1902580	0.0119	0.0307	-0.2	-0.36	11.9394	-7.23314	IGF1|0.754584465696;YWHAE|0.549864337179;ACTB|1.14031937931;FLNA|0.768127250901;LRP1|1.3945300732	5	2066	54	81321	http://www.ebi.ac.uk/QuickGO/GTerm?id=GO:1902580
8	4,5,7,8	negative regulation of secretion by cell	GO:1903531	0.0119	0.0308	0.11	0.11	11.9394	-7.23314	SRGN|1.45291547513;SSC5D|0.531207406843	2	248	54	81321	http://www.ebi.ac.uk/QuickGO/GTerm?id=GO:1903531
7	6,7	monosaccharide transport	GO:0015749	0.012	0.031	0.08	0.07	11.9394	-7.23314	IGF1|0.754584465696;C3|1.09632103858	2	249	54	81321	http://www.ebi.ac.uk/QuickGO/GTerm?id=GO:0015749
4	3,4	cell growth	GO:0016049	0.0122	0.0315	-0.14	-0.27	11.9394	-7.23314	IGFBP7|0.246135843825;IGF1|0.754584465696;LRP1|1.3945300732	3	719	54	81321	http://www.ebi.ac.uk/QuickGO/GTerm?id=GO:0016049
4	4	positive regulation of nervous system development	GO:0051962	0.0123	0.0316	-0.14	-0.27	11.9394	-7.23314	IGF1|0.754584465696;FLNA|0.768127250901;LRP1|1.3945300732	3	720	54	81321	http://www.ebi.ac.uk/QuickGO/GTerm?id=GO:0051962
5	4,5	regulation of signal transduction	GO:0009966	0.0124	0.0318	0.97	1.39	11.9394	-7.23314	IGF1|0.754584465696;YWHAE|0.549864337179;ICAM1|1.19954082574;FLNA|0.768127250901;NEO1|1.40627342219;C3|1.09632103858;LRP1|1.3945300732;MMRN2|1.14889094959	8	4731	54	81321	http://www.ebi.ac.uk/QuickGO/GTerm?id=GO:0009966
7	7	cerebellar granule cell precursor proliferation	GO:0021930	0.0125	0.032	0	-0.06	11.9394	-7.23314	IGF1|0.754584465696	1	19	54	81321	http://www.ebi.ac.uk/QuickGO/GTerm?id=GO:0021930
9	6,7,8,9	negative regulation of release of cytochrome c from mitochondria	GO:0090201	0.0125	0.032	0	-0.06	11.9394	-7.23314	IGF1|0.754584465696	1	19	54	81321	http://www.ebi.ac.uk/QuickGO/GTerm?id=GO:0090201
6	6	cell proliferation in external granule layer	GO:0021924	0.0125	0.032	0	-0.06	11.9394	-7.23314	IGF1|0.754584465696	1	19	54	81321	http://www.ebi.ac.uk/QuickGO/GTerm?id=GO:0021924
6	4,5,6	regulation of lipoprotein particle clearance	GO:0010984	0.0125	0.032	0	-0.06	11.9394	-7.23314	GPLD1|0.89398749253	1	19	54	81321	http://www.ebi.ac.uk/QuickGO/GTerm?id=GO:0010984
4	4	prostate gland growth	GO:0060736	0.0125	0.032	0	-0.06	11.9394	-7.23314	IGF1|0.754584465696	1	19	54	81321	http://www.ebi.ac.uk/QuickGO/GTerm?id=GO:0060736
6	6	cardiac conduction system development	GO:0003161	0.0125	0.032	0	-0.06	11.9394	-7.23314	DSG2|0.857917632149	1	19	54	81321	http://www.ebi.ac.uk/QuickGO/GTerm?id=GO:0003161
6	5,6	postsynaptic cytoskeleton organization	GO:0099188	0.0125	0.032	0	-0.06	11.9394	-7.23314	ACTB|1.14031937931	1	19	54	81321	http://www.ebi.ac.uk/QuickGO/GTerm?id=GO:0099188
5	5	lipoprotein metabolic process	GO:0042157	0.0125	0.032	-0.14	-0.27	11.9394	-7.23314	APOB|0.876866712624;LRP1|1.3945300732;GPLD1|0.89398749253	3	726	54	81321	http://www.ebi.ac.uk/QuickGO/GTerm?id=GO:0042157
8	7,8	regulation of protein phosphorylation	GO:0001932	0.0127	0.0323	0.44	0.6	11.9394	-7.23314	IGF1|0.754584465696;ICAM1|1.19954082574;ACTB|1.14031937931;C3|1.09632103858;LRP1|1.3945300732	5	2100	54	81321	http://www.ebi.ac.uk/QuickGO/GTerm?id=GO:0001932
6	5,6	negative regulation of neuron death	GO:1901215	0.0128	0.0325	0.49	0.67	11.9394	-7.23314	CHL1|0.232844999595;LRP1|1.3945300732	2	257	54	81321	http://www.ebi.ac.uk/QuickGO/GTerm?id=GO:1901215
5	5	cell proliferation in hindbrain	GO:0021534	0.0132	0.0333	0	-0.06	11.9394	-7.23314	IGF1|0.754584465696	1	20	54	81321	http://www.ebi.ac.uk/QuickGO/GTerm?id=GO:0021534
7	7	atrial cardiac muscle cell action potential	GO:0086014	0.0132	0.0333	0	-0.06	11.9394	-7.23314	FLNA|0.768127250901	1	20	54	81321	http://www.ebi.ac.uk/QuickGO/GTerm?id=GO:0086014
7	6,7	regulation of triglyceride catabolic process	GO:0010896	0.0132	0.0333	0	-0.06	11.9394	-7.23314	GPLD1|0.89398749253	1	20	54	81321	http://www.ebi.ac.uk/QuickGO/GTerm?id=GO:0010896
6	6	atrial cardiac muscle cell to AV node cell signaling	GO:0086026	0.0132	0.0333	0	-0.06	11.9394	-7.23314	FLNA|0.768127250901	1	20	54	81321	http://www.ebi.ac.uk/QuickGO/GTerm?id=GO:0086026
10	9,10	regulation of high voltage-gated calcium channel activity	GO:1901841	0.0132	0.0333	0	-0.06	11.9394	-7.23314	CACNA2D1|0.522450327006	1	20	54	81321	http://www.ebi.ac.uk/QuickGO/GTerm?id=GO:1901841
7	5,6,7	positive regulation of glycolytic process	GO:0045821	0.0132	0.0333	0	-0.06	11.9394	-7.23314	IGF1|0.754584465696	1	20	54	81321	http://www.ebi.ac.uk/QuickGO/GTerm?id=GO:0045821
8	5,7,8	branching involved in prostate gland morphogenesis	GO:0060442	0.0132	0.0333	0	-0.06	11.9394	-7.23314	IGF1|0.754584465696	1	20	54	81321	http://www.ebi.ac.uk/QuickGO/GTerm?id=GO:0060442
6	5,6	cartilage development	GO:0051216	0.0133	0.0334	-0.01	-0.08	11.9394	-7.23314	TGFBI|1.15584114417;GPLD1|0.89398749253	2	262	54	81321	http://www.ebi.ac.uk/QuickGO/GTerm?id=GO:0051216
6	3,5,6	negative regulation of establishment of protein localization	GO:1904950	0.0133	0.0334	0.11	0.11	11.9394	-7.23314	SRGN|1.45291547513;SSC5D|0.531207406843	2	262	54	81321	http://www.ebi.ac.uk/QuickGO/GTerm?id=GO:1904950
7	7	protein phosphorylation	GO:0006468	0.0134	0.0336	0.82	1.17	11.9394	-7.23314	IGF1|0.754584465696;YWHAE|0.549864337179;CSF1R|1.31483098913;ICAM1|1.19954082574;ACTB|1.14031937931;C3|1.09632103858;LRP1|1.3945300732	7	3850	54	81321	http://www.ebi.ac.uk/QuickGO/GTerm?id=GO:0006468
5	5	regulation of intracellular transport	GO:0032386	0.0135	0.0339	-0.5	-0.8	11.9394	-7.23314	IGF1|0.754584465696;YWHAE|0.549864337179;FLNA|0.768127250901	3	746	54	81321	http://www.ebi.ac.uk/QuickGO/GTerm?id=GO:0032386
6	6	regulation of muscle contraction	GO:0006937	0.0135	0.034	-0.18	-0.33	11.9394	-7.23314	DSG2|0.857917632149;FLNA|0.768127250901	2	265	54	81321	http://www.ebi.ac.uk/QuickGO/GTerm?id=GO:0006937
8	6,7,8	regulation of protein localization to nucleus	GO:1900180	0.0137	0.0344	-0.24	-0.41	11.9394	-7.23314	IGF1|0.754584465696;FLNA|0.768127250901	2	267	54	81321	http://www.ebi.ac.uk/QuickGO/GTerm?id=GO:1900180
5	4,5	developmental cell growth	GO:0048588	0.0138	0.0344	-0.02	-0.09	11.9394	-7.23314	IGF1|0.754584465696;LRP1|1.3945300732	2	268	54	81321	http://www.ebi.ac.uk/QuickGO/GTerm?id=GO:0048588
5	5	atrial cardiac muscle cell to AV node cell communication	GO:0086066	0.0139	0.0344	0	-0.06	11.9394	-7.23314	FLNA|0.768127250901	1	21	54	81321	http://www.ebi.ac.uk/QuickGO/GTerm?id=GO:0086066
6	6	desmosome organization	GO:0002934	0.0139	0.0344	0	-0.06	11.9394	-7.23314	DSG2|0.857917632149	1	21	54	81321	http://www.ebi.ac.uk/QuickGO/GTerm?id=GO:0002934
10	5,6,7,8,9,10	positive regulation of glycogen metabolic process	GO:0070875	0.0139	0.0344	0	-0.06	11.9394	-7.23314	IGF1|0.754584465696	1	21	54	81321	http://www.ebi.ac.uk/QuickGO/GTerm?id=GO:0070875
6	5,6	negative regulation of cell junction assembly	GO:1901889	0.0139	0.0344	0	-0.06	11.9394	-7.23314	LRP1|1.3945300732	1	21	54	81321	http://www.ebi.ac.uk/QuickGO/GTerm?id=GO:1901889
5	5	cell migration in hindbrain	GO:0021535	0.0139	0.0344	0	-0.06	11.9394	-7.23314	FLNA|0.768127250901	1	21	54	81321	http://www.ebi.ac.uk/QuickGO/GTerm?id=GO:0021535
8	6,8	positive regulation of cholesterol transport	GO:0032376	0.0139	0.0344	0	-0.06	11.9394	-7.23314	LRP1|1.3945300732	1	21	54	81321	http://www.ebi.ac.uk/QuickGO/GTerm?id=GO:0032376
7	5,7	positive regulation of sterol transport	GO:0032373	0.0139	0.0344	0	-0.06	11.9394	-7.23314	LRP1|1.3945300732	1	21	54	81321	http://www.ebi.ac.uk/QuickGO/GTerm?id=GO:0032373
11	9,10,11	regulation of tyrosine phosphorylation of Stat5 protein	GO:0042522	0.0139	0.0344	0	-0.06	11.9394	-7.23314	IGF1|0.754584465696	1	21	54	81321	http://www.ebi.ac.uk/QuickGO/GTerm?id=GO:0042522
6	4,5,6	negative regulation of cellular metabolic process	GO:0031324	0.0139	0.0344	-0.78	-1.22	11.9394	-7.23314	IGF1|0.754584465696;YWHAE|0.549864337179;FLNA|0.768127250901;C3|1.09632103858;LRP1|1.3945300732;GPLD1|0.89398749253;MASP1|0.894530158818	7	3879	54	81321	http://www.ebi.ac.uk/QuickGO/GTerm?id=GO:0031324
6	5,6	positive regulation of cell development	GO:0010720	0.0142	0.0351	-0.14	-0.27	11.9394	-7.23314	IGF1|0.754584465696;FLNA|0.768127250901;LRP1|1.3945300732	3	760	54	81321	http://www.ebi.ac.uk/QuickGO/GTerm?id=GO:0010720
4	4	membrane docking	GO:0022406	0.0143	0.0354	0.18	0.21	11.9394	-7.23314	YWHAE|0.549864337179;ICAM1|1.19954082574	2	273	54	81321	http://www.ebi.ac.uk/QuickGO/GTerm?id=GO:0022406
6	6	protein localization to organelle	GO:0033365	0.0144	0.0354	-0.66	-1.04	11.9394	-7.23314	IGF1|0.754584465696;YWHAE|0.549864337179;SRGN|1.45291547513;FLNA|0.768127250901	4	1411	54	81321	http://www.ebi.ac.uk/QuickGO/GTerm?id=GO:0033365
4	4	leukocyte activation involved in immune response	GO:0002366	0.0144	0.0354	0.23	0.29	11.9394	-7.23314	TCN1|1.29416997744;ICAM1|1.19954082574;C3|1.09632103858	3	764	54	81321	http://www.ebi.ac.uk/QuickGO/GTerm?id=GO:0002366
5	3,5	adhesion of symbiont to host	GO:0044406	0.0145	0.0354	0	-0.06	11.9394	-7.23314	ICAM1|1.19954082574	1	22	54	81321	http://www.ebi.ac.uk/QuickGO/GTerm?id=GO:0044406
7	7	hemidesmosome assembly	GO:0031581	0.0145	0.0354	0	-0.06	11.9394	-7.23314	KRT14|0.626363348885	1	22	54	81321	http://www.ebi.ac.uk/QuickGO/GTerm?id=GO:0031581
5	5	regulation of myoblast proliferation	GO:2000291	0.0145	0.0354	0	-0.06	11.9394	-7.23314	IGF1|0.754584465696	1	22	54	81321	http://www.ebi.ac.uk/QuickGO/GTerm?id=GO:2000291
6	5,6	regulation of cell growth involved in cardiac muscle cell development	GO:0061050	0.0145	0.0354	0	-0.06	11.9394	-7.23314	IGF1|0.754584465696	1	22	54	81321	http://www.ebi.ac.uk/QuickGO/GTerm?id=GO:0061050
5	5	neurotransmitter biosynthetic process	GO:0042136	0.0145	0.0354	0	-0.06	11.9394	-7.23314	ICAM1|1.19954082574	1	22	54	81321	http://www.ebi.ac.uk/QuickGO/GTerm?id=GO:0042136
7	6,7	cellular response to sterol	GO:0036315	0.0145	0.0354	0	-0.06	11.9394	-7.23314	GPLD1|0.89398749253	1	22	54	81321	http://www.ebi.ac.uk/QuickGO/GTerm?id=GO:0036315
6	6	positive regulation of coenzyme metabolic process	GO:0051197	0.0145	0.0354	0	-0.06	11.9394	-7.23314	IGF1|0.754584465696	1	22	54	81321	http://www.ebi.ac.uk/QuickGO/GTerm?id=GO:0051197
10	7,8,9,10	regulation of ventricular cardiac muscle cell membrane repolarization	GO:0060307	0.0145	0.0354	0	-0.06	11.9394	-7.23314	CACNA2D1|0.522450327006	1	22	54	81321	http://www.ebi.ac.uk/QuickGO/GTerm?id=GO:0060307
8	6,7,8	regulation of beta-amyloid formation	GO:1902003	0.0145	0.0354	0	-0.06	11.9394	-7.23314	IGF1|0.754584465696	1	22	54	81321	http://www.ebi.ac.uk/QuickGO/GTerm?id=GO:1902003
7	5,6,7	positive regulation of cofactor metabolic process	GO:0051194	0.0145	0.0354	0	-0.06	11.9394	-7.23314	IGF1|0.754584465696	1	22	54	81321	http://www.ebi.ac.uk/QuickGO/GTerm?id=GO:0051194
9	8,9	mRNA transcription from RNA polymerase II promoter	GO:0042789	0.0145	0.0354	0	-0.06	11.9394	-7.23314	FLNA|0.768127250901	1	22	54	81321	http://www.ebi.ac.uk/QuickGO/GTerm?id=GO:0042789
5	5	cardiac muscle tissue development	GO:0048738	0.0145	0.0354	-0.19	-0.34	11.9394	-7.23314	IGF1|0.754584465696;DSG2|0.857917632149	2	275	54	81321	http://www.ebi.ac.uk/QuickGO/GTerm?id=GO:0048738
7	5,6,7	positive regulation of cytoplasmic transport	GO:1903651	0.0145	0.0354	-0.24	-0.41	11.9394	-7.23314	IGF1|0.754584465696;FLNA|0.768127250901	2	275	54	81321	http://www.ebi.ac.uk/QuickGO/GTerm?id=GO:1903651
5	5	regulation of leukocyte mediated immunity	GO:0002703	0.0147	0.0359	0.12	0.12	11.9394	-7.23314	ICAM1|1.19954082574;C3|1.09632103858	2	277	54	81321	http://www.ebi.ac.uk/QuickGO/GTerm?id=GO:0002703
6	6	steroid biosynthetic process	GO:0006694	0.0148	0.036	-0.67	-1.05	11.9394	-7.23314	IGFBP7|0.246135843825;APOB|0.876866712624	2	278	54	81321	http://www.ebi.ac.uk/QuickGO/GTerm?id=GO:0006694
11	6,8,9,10,11	regulation of insulin secretion	GO:0050796	0.0148	0.036	-0.1	-0.2	11.9394	-7.23314	LRP1|1.3945300732;GPLD1|0.89398749253	2	278	54	81321	http://www.ebi.ac.uk/QuickGO/GTerm?id=GO:0050796
8	7,8	positive regulation of protein phosphorylation	GO:0001934	0.0148	0.036	0.39	0.52	11.9394	-7.23314	IGF1|0.754584465696;ICAM1|1.19954082574;C3|1.09632103858;LRP1|1.3945300732	4	1425	54	81321	http://www.ebi.ac.uk/QuickGO/GTerm?id=GO:0001934
2	2	growth	GO:0040007	0.0149	0.0361	0.55	0.76	11.9394	-7.23314	IGFBP7|0.246135843825;IGF1|0.754584465696;C3|1.09632103858;LRP1|1.3945300732	4	1427	54	81321	http://www.ebi.ac.uk/QuickGO/GTerm?id=GO:0040007
5	5	lipid biosynthetic process	GO:0008610	0.0149	0.0361	-0.75	-1.19	11.9394	-7.23314	IGFBP7|0.246135843825;APOB|0.876866712624;C3|1.09632103858;GPLD1|0.89398749253	4	1427	54	81321	http://www.ebi.ac.uk/QuickGO/GTerm?id=GO:0008610
7	4,6,7	negative regulation of secretion	GO:0051048	0.0149	0.0361	0.11	0.11	11.9394	-7.23314	SRGN|1.45291547513;SSC5D|0.531207406843	2	279	54	81321	http://www.ebi.ac.uk/QuickGO/GTerm?id=GO:0051048
7	5,7	epithelial cell proliferation involved in liver morphogenesis	GO:0072575	0.0152	0.0364	0	-0.06	11.9394	-7.23314	FGL1|0.474209518121	1	23	54	81321	http://www.ebi.ac.uk/QuickGO/GTerm?id=GO:0072575
8	6,8	hepatocyte proliferation	GO:0072574	0.0152	0.0364	0	-0.06	11.9394	-7.23314	FGL1|0.474209518121	1	23	54	81321	http://www.ebi.ac.uk/QuickGO/GTerm?id=GO:0072574
8	8	regulation of cholesterol efflux	GO:0010874	0.0152	0.0364	0	-0.06	11.9394	-7.23314	LRP1|1.3945300732	1	23	54	81321	http://www.ebi.ac.uk/QuickGO/GTerm?id=GO:0010874
6	5,6	transcytosis	GO:0045056	0.0152	0.0364	0	-0.06	11.9394	-7.23314	LRP1|1.3945300732	1	23	54	81321	http://www.ebi.ac.uk/QuickGO/GTerm?id=GO:0045056
7	6,7	metanephric nephron tubule development	GO:0072234	0.0152	0.0364	0	-0.06	11.9394	-7.23314	UMOD|1.21463827598	1	23	54	81321	http://www.ebi.ac.uk/QuickGO/GTerm?id=GO:0072234
7	5,6,7	neurotransmitter reuptake	GO:0098810	0.0152	0.0364	0	-0.06	11.9394	-7.23314	ACTB|1.14031937931	1	23	54	81321	http://www.ebi.ac.uk/QuickGO/GTerm?id=GO:0098810
5	5	positive regulation of humoral immune response	GO:0002922	0.0152	0.0364	0	-0.06	11.9394	-7.23314	C3|1.09632103858	1	23	54	81321	http://www.ebi.ac.uk/QuickGO/GTerm?id=GO:0002922
7	5,6,7	positive regulation of cardiac muscle cell differentiation	GO:2000727	0.0152	0.0364	0	-0.06	11.9394	-7.23314	IGF1|0.754584465696	1	23	54	81321	http://www.ebi.ac.uk/QuickGO/GTerm?id=GO:2000727
6	5,6	negative regulation of interleukin-8 production	GO:0032717	0.0152	0.0364	0	-0.06	11.9394	-7.23314	SSC5D|0.531207406843	1	23	54	81321	http://www.ebi.ac.uk/QuickGO/GTerm?id=GO:0032717
7	4,7	protein glycosylation	GO:0006486	0.0152	0.0364	0.3	0.39	11.9394	-7.23314	ASGR2|0.501067283167;UMOD|1.21463827598;ADAMTSL4|1.21039738542	3	781	54	81321	http://www.ebi.ac.uk/QuickGO/GTerm?id=GO:0006486
6	6	macromolecule glycosylation	GO:0043413	0.0152	0.0364	0.3	0.39	11.9394	-7.23314	ASGR2|0.501067283167;UMOD|1.21463827598;ADAMTSL4|1.21039738542	3	781	54	81321	http://www.ebi.ac.uk/QuickGO/GTerm?id=GO:0043413
7	6,7	regulation of neuron apoptotic process	GO:0043523	0.0152	0.0364	0.49	0.67	11.9394	-7.23314	CHL1|0.232844999595;LRP1|1.3945300732	2	282	54	81321	http://www.ebi.ac.uk/QuickGO/GTerm?id=GO:0043523
4	4	regulation of catabolic process	GO:0009894	0.0154	0.0368	-0.43	-0.7	11.9394	-7.23314	IGF1|0.754584465696;FLNA|0.768127250901;LRP1|1.3945300732;GPLD1|0.89398749253	4	1441	54	81321	http://www.ebi.ac.uk/QuickGO/GTerm?id=GO:0009894
8	5,6,7,8	negative regulation of apoptotic signaling pathway	GO:2001234	0.0154	0.0368	0.04	0.01	11.9394	-7.23314	IGF1|0.754584465696;ICAM1|1.19954082574	2	284	54	81321	http://www.ebi.ac.uk/QuickGO/GTerm?id=GO:2001234
6	6	plasma membrane bounded cell projection assembly	GO:0120031	0.0156	0.0373	-0.08	-0.18	11.9394	-7.23314	YWHAE|0.549864337179;ICAM1|1.19954082574;FLNA|0.768127250901	3	789	54	81321	http://www.ebi.ac.uk/QuickGO/GTerm?id=GO:0120031
4	4	regulation of cellular component size	GO:0032535	0.0158	0.0374	0.65	0.92	11.9394	-7.23314	PFN1|2.67537273593;ICAM1|1.19954082574;LRP1|1.3945300732	3	792	54	81321	http://www.ebi.ac.uk/QuickGO/GTerm?id=GO:0032535
9	5,6,7,8,9	positive regulation of protein export from nucleus	GO:0046827	0.0158	0.0374	0	-0.06	11.9394	-7.23314	YWHAE|0.549864337179	1	24	54	81321	http://www.ebi.ac.uk/QuickGO/GTerm?id=GO:0046827
8	7,8	regulation of vascular associated smooth muscle cell migration	GO:1904752	0.0158	0.0374	0	-0.06	11.9394	-7.23314	LRP1|1.3945300732	1	24	54	81321	http://www.ebi.ac.uk/QuickGO/GTerm?id=GO:1904752
7	7	membrane depolarization during cardiac muscle cell action potential	GO:0086012	0.0158	0.0374	0	-0.06	11.9394	-7.23314	CACNA2D1|0.522450327006	1	24	54	81321	http://www.ebi.ac.uk/QuickGO/GTerm?id=GO:0086012
7	7	vascular associated smooth muscle cell migration	GO:1904738	0.0158	0.0374	0	-0.06	11.9394	-7.23314	LRP1|1.3945300732	1	24	54	81321	http://www.ebi.ac.uk/QuickGO/GTerm?id=GO:1904738
5	5	negative regulation of complement activation	GO:0045916	0.0158	0.0374	0	-0.06	11.9394	-7.23314	MASP1|0.894530158818	1	24	54	81321	http://www.ebi.ac.uk/QuickGO/GTerm?id=GO:0045916
10	7,8,9,10	regulation of protein import into nucleus, translocation	GO:0033158	0.0158	0.0374	0	-0.06	11.9394	-7.23314	IGF1|0.754584465696	1	24	54	81321	http://www.ebi.ac.uk/QuickGO/GTerm?id=GO:0033158
6	5,6	transepithelial transport	GO:0070633	0.0158	0.0374	0	-0.06	11.9394	-7.23314	GPLD1|0.89398749253	1	24	54	81321	http://www.ebi.ac.uk/QuickGO/GTerm?id=GO:0070633
5	4,5	blastocyst growth	GO:0001832	0.0158	0.0374	0	-0.06	11.9394	-7.23314	IGF1|0.754584465696	1	24	54	81321	http://www.ebi.ac.uk/QuickGO/GTerm?id=GO:0001832
5	5	negative regulation of cell migration	GO:0030336	0.0162	0.0381	0.2	0.25	11.9394	-7.23314	LRP1|1.3945300732;MMRN2|1.14889094959	2	291	54	81321	http://www.ebi.ac.uk/QuickGO/GTerm?id=GO:0030336
7	6,7	single-organism nuclear import	GO:1902593	0.0162	0.0381	-0.24	-0.41	11.9394	-7.23314	IGF1|0.754584465696;FLNA|0.768127250901	2	291	54	81321	http://www.ebi.ac.uk/QuickGO/GTerm?id=GO:1902593
4	4	lipid metabolic process	GO:0006629	0.0163	0.0383	0.28	0.36	11.9394	-7.23314	IGFBP7|0.246135843825;SFTPB|1.77400007731;APOB|0.876866712624;C3|1.09632103858;LRP1|1.3945300732;GPLD1|0.89398749253	6	3088	54	81321	http://www.ebi.ac.uk/QuickGO/GTerm?id=GO:0006629
6	6	glial cell differentiation	GO:0010001	0.0164	0.0383	-0.02	-0.09	11.9394	-7.23314	IGF1|0.754584465696;LRP1|1.3945300732	2	293	54	81321	http://www.ebi.ac.uk/QuickGO/GTerm?id=GO:0010001
5	5	regulation of protein catabolic process	GO:0042176	0.0164	0.0383	-0.14	-0.27	11.9394	-7.23314	FLNA|0.768127250901;LRP1|1.3945300732;GPLD1|0.89398749253	3	803	54	81321	http://www.ebi.ac.uk/QuickGO/GTerm?id=GO:0042176
6	5,6	tissue homeostasis	GO:0001894	0.0165	0.0383	0.05	0.01	11.9394	-7.23314	IGKC|0.785110945943;ACTB|1.14031937931	2	294	54	81321	http://www.ebi.ac.uk/QuickGO/GTerm?id=GO:0001894
4	4	negative regulation of protein activation cascade	GO:2000258	0.0165	0.0383	0	-0.06	11.9394	-7.23314	MASP1|0.894530158818	1	25	54	81321	http://www.ebi.ac.uk/QuickGO/GTerm?id=GO:2000258
6	4,6	positive regulation of neurotransmitter transport	GO:0051590	0.0165	0.0383	0	-0.06	11.9394	-7.23314	ACTB|1.14031937931	1	25	54	81321	http://www.ebi.ac.uk/QuickGO/GTerm?id=GO:0051590
5	5	ossification involved in bone maturation	GO:0043931	0.0165	0.0383	0	-0.06	11.9394	-7.23314	IGF1|0.754584465696	1	25	54	81321	http://www.ebi.ac.uk/QuickGO/GTerm?id=GO:0043931
4	4	negative regulation of biomineral tissue development	GO:0070168	0.0165	0.0383	0	-0.06	11.9394	-7.23314	SRGN|1.45291547513	1	25	54	81321	http://www.ebi.ac.uk/QuickGO/GTerm?id=GO:0070168
10	8,9,10	tyrosine phosphorylation of Stat5 protein	GO:0042506	0.0165	0.0383	0	-0.06	11.9394	-7.23314	IGF1|0.754584465696	1	25	54	81321	http://www.ebi.ac.uk/QuickGO/GTerm?id=GO:0042506
6	6	negative regulation of sprouting angiogenesis	GO:1903671	0.0165	0.0383	0	-0.06	11.9394	-7.23314	MMRN2|1.14889094959	1	25	54	81321	http://www.ebi.ac.uk/QuickGO/GTerm?id=GO:1903671
6	6	response to magnesium ion	GO:0032026	0.0165	0.0383	0	-0.06	11.9394	-7.23314	C3|1.09632103858	1	25	54	81321	http://www.ebi.ac.uk/QuickGO/GTerm?id=GO:0032026
12	11,12	negative regulation of cytosolic calcium ion concentration	GO:0051481	0.0165	0.0383	0	-0.06	11.9394	-7.23314	LRP1|1.3945300732	1	25	54	81321	http://www.ebi.ac.uk/QuickGO/GTerm?id=GO:0051481
7	7	positive regulation of transcription regulatory region DNA binding	GO:2000679	0.0165	0.0383	0	-0.06	11.9394	-7.23314	IGF1|0.754584465696	1	25	54	81321	http://www.ebi.ac.uk/QuickGO/GTerm?id=GO:2000679
5	5	negative regulation of lipid catabolic process	GO:0050995	0.0165	0.0383	0	-0.06	11.9394	-7.23314	GPLD1|0.89398749253	1	25	54	81321	http://www.ebi.ac.uk/QuickGO/GTerm?id=GO:0050995
7	6,7	negative regulation of interleukin-1 beta production	GO:0032691	0.0165	0.0383	0	-0.06	11.9394	-7.23314	IGF1|0.754584465696	1	25	54	81321	http://www.ebi.ac.uk/QuickGO/GTerm?id=GO:0032691
6	5,6	positive regulation of cellular protein metabolic process	GO:0032270	0.0166	0.0384	0.17	0.2	11.9394	-7.23314	IGF1|0.754584465696;ICAM1|1.19954082574;C3|1.09632103858;LRP1|1.3945300732;GPLD1|0.89398749253	5	2247	54	81321	http://www.ebi.ac.uk/QuickGO/GTerm?id=GO:0032270
7	5,6,7	positive regulation of leukocyte cell-cell adhesion	GO:1903039	0.0166	0.0384	0.04	0.01	11.9394	-7.23314	IGF1|0.754584465696;ICAM1|1.19954082574	2	295	54	81321	http://www.ebi.ac.uk/QuickGO/GTerm?id=GO:1903039
7	7	regulation of phosphorylation	GO:0042325	0.0168	0.0389	0.44	0.6	11.9394	-7.23314	IGF1|0.754584465696;ICAM1|1.19954082574;ACTB|1.14031937931;C3|1.09632103858;LRP1|1.3945300732	5	2256	54	81321	http://www.ebi.ac.uk/QuickGO/GTerm?id=GO:0042325
8	7,8	positive regulation of phosphorylation	GO:0042327	0.0169	0.0391	0.39	0.52	11.9394	-7.23314	IGF1|0.754584465696;ICAM1|1.19954082574;C3|1.09632103858;LRP1|1.3945300732	4	1482	54	81321	http://www.ebi.ac.uk/QuickGO/GTerm?id=GO:0042327
5	5	glycosylation	GO:0070085	0.0171	0.0393	0.3	0.39	11.9394	-7.23314	ASGR2|0.501067283167;UMOD|1.21463827598;ADAMTSL4|1.21039738542	3	816	54	81321	http://www.ebi.ac.uk/QuickGO/GTerm?id=GO:0070085
4	4	female pregnancy	GO:0007565	0.0171	0.0393	-0.68	-1.07	11.9394	-7.23314	IGFBP7|0.246135843825;DSG2|0.857917632149	2	300	54	81321	http://www.ebi.ac.uk/QuickGO/GTerm?id=GO:0007565
5	5	regulation of collateral sprouting	GO:0048670	0.0171	0.0393	0	-0.06	11.9394	-7.23314	LRP1|1.3945300732	1	26	54	81321	http://www.ebi.ac.uk/QuickGO/GTerm?id=GO:0048670
9	7,8,9	ventricular cardiac muscle cell membrane repolarization	GO:0099625	0.0171	0.0393	0	-0.06	11.9394	-7.23314	CACNA2D1|0.522450327006	1	26	54	81321	http://www.ebi.ac.uk/QuickGO/GTerm?id=GO:0099625
6	6	liver morphogenesis	GO:0072576	0.0171	0.0393	0	-0.06	11.9394	-7.23314	FGL1|0.474209518121	1	26	54	81321	http://www.ebi.ac.uk/QuickGO/GTerm?id=GO:0072576
7	6,7	regulation of interleukin-8 secretion	GO:2000482	0.0171	0.0393	0	-0.06	11.9394	-7.23314	SSC5D|0.531207406843	1	26	54	81321	http://www.ebi.ac.uk/QuickGO/GTerm?id=GO:2000482
8	6,7,8	positive regulation of glycoprotein biosynthetic process	GO:0010560	0.0171	0.0393	0	-0.06	11.9394	-7.23314	IGF1|0.754584465696	1	26	54	81321	http://www.ebi.ac.uk/QuickGO/GTerm?id=GO:0010560
6	5,6	regulation of platelet-derived growth factor receptor signaling pathway	GO:0010640	0.0171	0.0393	0	-0.06	11.9394	-7.23314	LRP1|1.3945300732	1	26	54	81321	http://www.ebi.ac.uk/QuickGO/GTerm?id=GO:0010640
7	6,7	adenylate cyclase-inhibiting dopamine receptor signaling pathway	GO:0007195	0.0171	0.0393	0	-0.06	11.9394	-7.23314	FLNA|0.768127250901	1	26	54	81321	http://www.ebi.ac.uk/QuickGO/GTerm?id=GO:0007195
3	3	negative regulation of response to stimulus	GO:0048585	0.0171	0.0393	0.17	0.2	11.9394	-7.23314	IGF1|0.754584465696;ICAM1|1.19954082574;LRP1|1.3945300732;MMRN2|1.14889094959;MASP1|0.894530158818	5	2267	54	81321	http://www.ebi.ac.uk/QuickGO/GTerm?id=GO:0048585
5	5	regulation of cell morphogenesis	GO:0022604	0.0172	0.0394	0.11	0.11	11.9394	-7.23314	ICAM1|1.19954082574;FLNA|0.768127250901;LRP1|1.3945300732	3	818	54	81321	http://www.ebi.ac.uk/QuickGO/GTerm?id=GO:0022604
6	6	cellular response to lipid	GO:0071396	0.0175	0.0401	-0.08	-0.18	11.9394	-7.23314	APOB|0.876866712624;ICAM1|1.19954082574;GPLD1|0.89398749253	3	824	54	81321	http://www.ebi.ac.uk/QuickGO/GTerm?id=GO:0071396
4	4	gonad development	GO:0008406	0.0176	0.0403	0.04	0	11.9394	-7.23314	ICAM1|1.19954082574;FLNA|0.768127250901	2	305	54	81321	http://www.ebi.ac.uk/QuickGO/GTerm?id=GO:0008406
6	6	cellular response to prostaglandin stimulus	GO:0071379	0.0178	0.0403	0	-0.06	11.9394	-7.23314	APOB|0.876866712624	1	27	54	81321	http://www.ebi.ac.uk/QuickGO/GTerm?id=GO:0071379
8	6,7,8	negative regulation of smooth muscle cell migration	GO:0014912	0.0178	0.0403	0	-0.06	11.9394	-7.23314	LRP1|1.3945300732	1	27	54	81321	http://www.ebi.ac.uk/QuickGO/GTerm?id=GO:0014912
4	4	myoblast proliferation	GO:0051450	0.0178	0.0403	0	-0.06	11.9394	-7.23314	IGF1|0.754584465696	1	27	54	81321	http://www.ebi.ac.uk/QuickGO/GTerm?id=GO:0051450
5	5	metanephric tubule development	GO:0072170	0.0178	0.0403	0	-0.06	11.9394	-7.23314	UMOD|1.21463827598	1	27	54	81321	http://www.ebi.ac.uk/QuickGO/GTerm?id=GO:0072170
7	6,7	regulation of amyloid precursor protein catabolic process	GO:1902991	0.0178	0.0403	0	-0.06	11.9394	-7.23314	IGF1|0.754584465696	1	27	54	81321	http://www.ebi.ac.uk/QuickGO/GTerm?id=GO:1902991
5	5	cellular response to pH	GO:0071467	0.0178	0.0403	0	-0.06	11.9394	-7.23314	GPLD1|0.89398749253	1	27	54	81321	http://www.ebi.ac.uk/QuickGO/GTerm?id=GO:0071467
7	5,6,7	bone maturation	GO:0070977	0.0178	0.0403	0	-0.06	11.9394	-7.23314	IGF1|0.754584465696	1	27	54	81321	http://www.ebi.ac.uk/QuickGO/GTerm?id=GO:0070977
8	6,8	regulation of membrane protein ectodomain proteolysis	GO:0051043	0.0178	0.0403	0	-0.06	11.9394	-7.23314	GPLD1|0.89398749253	1	27	54	81321	http://www.ebi.ac.uk/QuickGO/GTerm?id=GO:0051043
7	6,7	regulation of androgen receptor signaling pathway	GO:0060765	0.0178	0.0403	0	-0.06	11.9394	-7.23314	IGF1|0.754584465696	1	27	54	81321	http://www.ebi.ac.uk/QuickGO/GTerm?id=GO:0060765
3	3	multi-organism reproductive process	GO:0044703	0.0178	0.0403	-0.85	-1.34	11.9394	-7.23314	IGFBP7|0.246135843825;IGF1|0.754584465696;APOB|0.876866712624;DSG2|0.857917632149	4	1506	54	81321	http://www.ebi.ac.uk/QuickGO/GTerm?id=GO:0044703
9	8,9	regulation of peptidyl-tyrosine phosphorylation	GO:0050730	0.0179	0.0404	0.04	0.01	11.9394	-7.23314	IGF1|0.754584465696;ICAM1|1.19954082574	2	307	54	81321	http://www.ebi.ac.uk/QuickGO/GTerm?id=GO:0050730
8	5,6,8	extrinsic apoptotic signaling pathway	GO:0097191	0.0181	0.0408	0.04	0.01	11.9394	-7.23314	IGF1|0.754584465696;ICAM1|1.19954082574	2	309	54	81321	http://www.ebi.ac.uk/QuickGO/GTerm?id=GO:0097191
8	7,8	nuclear import	GO:0051170	0.0182	0.041	-0.24	-0.41	11.9394	-7.23314	IGF1|0.754584465696;FLNA|0.768127250901	2	310	54	81321	http://www.ebi.ac.uk/QuickGO/GTerm?id=GO:0051170
4	4	development of primary sexual characteristics	GO:0045137	0.0184	0.0414	0.04	0	11.9394	-7.23314	ICAM1|1.19954082574;FLNA|0.768127250901	2	312	54	81321	http://www.ebi.ac.uk/QuickGO/GTerm?id=GO:0045137
6	6	metanephric nephron epithelium development	GO:0072243	0.0184	0.0414	0	-0.06	11.9394	-7.23314	UMOD|1.21463827598	1	28	54	81321	http://www.ebi.ac.uk/QuickGO/GTerm?id=GO:0072243
7	7	amyloid-beta formation	GO:0034205	0.0184	0.0414	0	-0.06	11.9394	-7.23314	IGF1|0.754584465696	1	28	54	81321	http://www.ebi.ac.uk/QuickGO/GTerm?id=GO:0034205
7	5,6,7	positive regulation of glycoprotein metabolic process	GO:1903020	0.0184	0.0414	0	-0.06	11.9394	-7.23314	IGF1|0.754584465696	1	28	54	81321	http://www.ebi.ac.uk/QuickGO/GTerm?id=GO:1903020
4	4	detection of external stimulus	GO:0009581	0.0187	0.0421	-0.09	-0.19	11.9394	-7.23314	APOB|0.876866712624;LRP1|1.3945300732	2	315	54	81321	http://www.ebi.ac.uk/QuickGO/GTerm?id=GO:0009581
4	4	detection of abiotic stimulus	GO:0009582	0.019	0.0424	-0.09	-0.19	11.9394	-7.23314	APOB|0.876866712624;LRP1|1.3945300732	2	317	54	81321	http://www.ebi.ac.uk/QuickGO/GTerm?id=GO:0009582
6	6	neuron apoptotic process	GO:0051402	0.019	0.0424	0.49	0.67	11.9394	-7.23314	CHL1|0.232844999595;LRP1|1.3945300732	2	317	54	81321	http://www.ebi.ac.uk/QuickGO/GTerm?id=GO:0051402
10	5,7,8,9,10	regulation of peptide hormone secretion	GO:0090276	0.019	0.0424	-0.1	-0.2	11.9394	-7.23314	LRP1|1.3945300732;GPLD1|0.89398749253	2	317	54	81321	http://www.ebi.ac.uk/QuickGO/GTerm?id=GO:0090276
9	8,9	cellular metal ion homeostasis	GO:0006875	0.019	0.0424	-0.14	-0.27	11.9394	-7.23314	CACNA2D1|0.522450327006;YWHAE|0.549864337179;LRP1|1.3945300732	3	850	54	81321	http://www.ebi.ac.uk/QuickGO/GTerm?id=GO:0006875
4	3,4	developmental growth	GO:0048589	0.0191	0.0424	0.12	0.13	11.9394	-7.23314	IGF1|0.754584465696;C3|1.09632103858;LRP1|1.3945300732	3	851	54	81321	http://www.ebi.ac.uk/QuickGO/GTerm?id=GO:0048589
4	4	negative regulation of cell motility	GO:2000146	0.0191	0.0424	0.2	0.25	11.9394	-7.23314	LRP1|1.3945300732;MMRN2|1.14889094959	2	318	54	81321	http://www.ebi.ac.uk/QuickGO/GTerm?id=GO:2000146
10	6,7,8,9,10	insulin secretion	GO:0030073	0.0191	0.0424	-0.1	-0.2	11.9394	-7.23314	LRP1|1.3945300732;GPLD1|0.89398749253	2	318	54	81321	http://www.ebi.ac.uk/QuickGO/GTerm?id=GO:0030073
7	6,7	leukocyte adhesion to vascular endothelial cell	GO:0061756	0.0191	0.0424	0	-0.06	11.9394	-7.23314	ICAM1|1.19954082574	1	29	54	81321	http://www.ebi.ac.uk/QuickGO/GTerm?id=GO:0061756
5	5	negative regulation of humoral immune response	GO:0002921	0.0191	0.0424	0	-0.06	11.9394	-7.23314	MASP1|0.894530158818	1	29	54	81321	http://www.ebi.ac.uk/QuickGO/GTerm?id=GO:0002921
7	5,6,7	positive regulation of vascular endothelial growth factor production	GO:0010575	0.0191	0.0424	0	-0.06	11.9394	-7.23314	C3|1.09632103858	1	29	54	81321	http://www.ebi.ac.uk/QuickGO/GTerm?id=GO:0010575
7	6,7	intermediate filament organization	GO:0045109	0.0191	0.0424	0	-0.06	11.9394	-7.23314	KRT14|0.626363348885	1	29	54	81321	http://www.ebi.ac.uk/QuickGO/GTerm?id=GO:0045109
6	6	response to cholesterol	GO:0070723	0.0191	0.0424	0	-0.06	11.9394	-7.23314	GPLD1|0.89398749253	1	29	54	81321	http://www.ebi.ac.uk/QuickGO/GTerm?id=GO:0070723
6	5,6	lipid transport	GO:0006869	0.0192	0.0426	-0.14	-0.27	11.9394	-7.23314	APOD|0.866333860942;APOB|0.876866712624;LRP1|1.3945300732	3	853	54	81321	http://www.ebi.ac.uk/QuickGO/GTerm?id=GO:0006869
9	9	calcium ion transport	GO:0006816	0.0193	0.0427	-0.08	-0.18	11.9394	-7.23314	CACNA2D1|0.522450327006;YWHAE|0.549864337179;ICAM1|1.19954082574	3	854	54	81321	http://www.ebi.ac.uk/QuickGO/GTerm?id=GO:0006816
6	6	cellular response to organic cyclic compound	GO:0071407	0.0196	0.0433	0.05	0.02	11.9394	-7.23314	ICAM1|1.19954082574;ACTB|1.14031937931;GPLD1|0.89398749253	3	859	54	81321	http://www.ebi.ac.uk/QuickGO/GTerm?id=GO:0071407
5	5	regulation of cellular extravasation	GO:0002691	0.0197	0.0435	0	-0.06	11.9394	-7.23314	ICAM1|1.19954082574	1	30	54	81321	http://www.ebi.ac.uk/QuickGO/GTerm?id=GO:0002691
8	7,8	mRNA transcription	GO:0009299	0.0197	0.0435	0	-0.06	11.9394	-7.23314	FLNA|0.768127250901	1	30	54	81321	http://www.ebi.ac.uk/QuickGO/GTerm?id=GO:0009299
7	7	positive regulation of protein processing	GO:0010954	0.0197	0.0435	0	-0.06	11.9394	-7.23314	C3|1.09632103858	1	30	54	81321	http://www.ebi.ac.uk/QuickGO/GTerm?id=GO:0010954
6	4,5,6	positive regulation of cardiocyte differentiation	GO:1905209	0.0197	0.0435	0	-0.06	11.9394	-7.23314	IGF1|0.754584465696	1	30	54	81321	http://www.ebi.ac.uk/QuickGO/GTerm?id=GO:1905209
7	6,7	keratinocyte differentiation	GO:0030216	0.0198	0.0435	-0.27	-0.46	11.9394	-7.23314	DSG2|0.857917632149;KRT14|0.626363348885	2	324	54	81321	http://www.ebi.ac.uk/QuickGO/GTerm?id=GO:0030216
5	5	positive regulation of protein metabolic process	GO:0051247	0.0202	0.0445	0.17	0.2	11.9394	-7.23314	IGF1|0.754584465696;ICAM1|1.19954082574;C3|1.09632103858;LRP1|1.3945300732;GPLD1|0.89398749253	5	2367	54	81321	http://www.ebi.ac.uk/QuickGO/GTerm?id=GO:0051247
7	6,7	positive regulation of protein maturation	GO:1903319	0.0204	0.0445	0	-0.06	11.9394	-7.23314	C3|1.09632103858	1	31	54	81321	http://www.ebi.ac.uk/QuickGO/GTerm?id=GO:1903319
7	6,7	regulation of glucan biosynthetic process	GO:0010962	0.0204	0.0445	0	-0.06	11.9394	-7.23314	IGF1|0.754584465696	1	31	54	81321	http://www.ebi.ac.uk/QuickGO/GTerm?id=GO:0010962
7	5,6,7	regulation of ruffle assembly	GO:1900027	0.0204	0.0445	0	-0.06	11.9394	-7.23314	ICAM1|1.19954082574	1	31	54	81321	http://www.ebi.ac.uk/QuickGO/GTerm?id=GO:1900027
5	5	regulation of macrophage derived foam cell differentiation	GO:0010743	0.0204	0.0445	0	-0.06	11.9394	-7.23314	APOB|0.876866712624	1	31	54	81321	http://www.ebi.ac.uk/QuickGO/GTerm?id=GO:0010743
6	6	interleukin-8 secretion	GO:0072606	0.0204	0.0445	0	-0.06	11.9394	-7.23314	SSC5D|0.531207406843	1	31	54	81321	http://www.ebi.ac.uk/QuickGO/GTerm?id=GO:0072606
9	8,9	positive regulation of activated T cell proliferation	GO:0042104	0.0204	0.0445	0	-0.06	11.9394	-7.23314	IGF1|0.754584465696	1	31	54	81321	http://www.ebi.ac.uk/QuickGO/GTerm?id=GO:0042104
6	5,6	neurotransmitter uptake	GO:0001504	0.0204	0.0445	0	-0.06	11.9394	-7.23314	ACTB|1.14031937931	1	31	54	81321	http://www.ebi.ac.uk/QuickGO/GTerm?id=GO:0001504
10	7,8,9,10	regulation of glycogen biosynthetic process	GO:0005979	0.0204	0.0445	0	-0.06	11.9394	-7.23314	IGF1|0.754584465696	1	31	54	81321	http://www.ebi.ac.uk/QuickGO/GTerm?id=GO:0005979
7	5,6,7	positive regulation of triglyceride metabolic process	GO:0090208	0.0204	0.0445	0	-0.06	11.9394	-7.23314	GPLD1|0.89398749253	1	31	54	81321	http://www.ebi.ac.uk/QuickGO/GTerm?id=GO:0090208
4	4	cellular lipid metabolic process	GO:0044255	0.0209	0.0455	0.11	0.1	11.9394	-7.23314	SFTPB|1.77400007731;APOB|0.876866712624;C3|1.09632103858;LRP1|1.3945300732;GPLD1|0.89398749253	5	2386	54	81321	http://www.ebi.ac.uk/QuickGO/GTerm?id=GO:0044255
8	6,7,8	regulation of protein insertion into mitochondrial membrane involved in apoptotic signaling pathway	GO:1900739	0.021	0.0457	0	-0.06	11.9394	-7.23314	YWHAE|0.549864337179	1	32	54	81321	http://www.ebi.ac.uk/QuickGO/GTerm?id=GO:1900739
6	5,6	animal organ maturation	GO:0048799	0.021	0.0457	0	-0.06	11.9394	-7.23314	IGF1|0.754584465696	1	32	54	81321	http://www.ebi.ac.uk/QuickGO/GTerm?id=GO:0048799
9	5,7,8,9	positive regulation of protein insertion into mitochondrial membrane involved in apoptotic signaling pathway	GO:1900740	0.021	0.0457	0	-0.06	11.9394	-7.23314	YWHAE|0.549864337179	1	32	54	81321	http://www.ebi.ac.uk/QuickGO/GTerm?id=GO:1900740
7	4,5,7	plasma lipoprotein particle assembly	GO:0034377	0.021	0.0457	0	-0.06	11.9394	-7.23314	APOB|0.876866712624	1	32	54	81321	http://www.ebi.ac.uk/QuickGO/GTerm?id=GO:0034377
7	6,7	positive regulation of myeloid leukocyte mediated immunity	GO:0002888	0.021	0.0457	0	-0.06	11.9394	-7.23314	C3|1.09632103858	1	32	54	81321	http://www.ebi.ac.uk/QuickGO/GTerm?id=GO:0002888
7	7	peptidyl-amino acid modification	GO:0018193	0.0211	0.0457	0.42	0.57	11.9394	-7.23314	ASGR2|0.501067283167;IGF1|0.754584465696;CSF1R|1.31483098913;ICAM1|1.19954082574;UMOD|1.21463827598	5	2392	54	81321	http://www.ebi.ac.uk/QuickGO/GTerm?id=GO:0018193
8	6,8	neuron differentiation	GO:0030182	0.0212	0.046	1.02	1.47	11.9394	-7.23314	ACTB|1.14031937931;CHL1|0.232844999595;NEO1|1.40627342219;C3|1.09632103858;LRP1|1.3945300732	5	2397	54	81321	http://www.ebi.ac.uk/QuickGO/GTerm?id=GO:0030182
6	4,5,6	positive regulation of cell-cell adhesion	GO:0022409	0.0213	0.046	0.04	0.01	11.9394	-7.23314	IGF1|0.754584465696;ICAM1|1.19954082574	2	337	54	81321	http://www.ebi.ac.uk/QuickGO/GTerm?id=GO:0022409
4	4	negative regulation of catabolic process	GO:0009895	0.0213	0.046	-0.16	-0.3	11.9394	-7.23314	FLNA|0.768127250901;GPLD1|0.89398749253	2	337	54	81321	http://www.ebi.ac.uk/QuickGO/GTerm?id=GO:0009895
7	6,7	regulation of ion transmembrane transporter activity	GO:0032412	0.0214	0.0462	-0.54	-0.87	11.9394	-7.23314	CACNA2D1|0.522450327006;YWHAE|0.549864337179	2	338	54	81321	http://www.ebi.ac.uk/QuickGO/GTerm?id=GO:0032412
5	4,5	negative regulation of cellular component movement	GO:0051271	0.0215	0.0464	0.2	0.25	11.9394	-7.23314	LRP1|1.3945300732;MMRN2|1.14889094959	2	339	54	81321	http://www.ebi.ac.uk/QuickGO/GTerm?id=GO:0051271
5	5	response to sterol	GO:0036314	0.0217	0.0464	0	-0.06	11.9394	-7.23314	GPLD1|0.89398749253	1	33	54	81321	http://www.ebi.ac.uk/QuickGO/GTerm?id=GO:0036314
7	6,7	metanephric epithelium development	GO:0072207	0.0217	0.0464	0	-0.06	11.9394	-7.23314	UMOD|1.21463827598	1	33	54	81321	http://www.ebi.ac.uk/QuickGO/GTerm?id=GO:0072207
10	6,7,9,10	negative regulation of blood vessel endothelial cell migration	GO:0043537	0.0217	0.0464	0	-0.06	11.9394	-7.23314	MMRN2|1.14889094959	1	33	54	81321	http://www.ebi.ac.uk/QuickGO/GTerm?id=GO:0043537
7	4,5,7	plasma lipoprotein particle remodeling	GO:0034369	0.0217	0.0464	0	-0.06	11.9394	-7.23314	APOB|0.876866712624	1	33	54	81321	http://www.ebi.ac.uk/QuickGO/GTerm?id=GO:0034369
12	10,11,12	activation of protein kinase B activity	GO:0032148	0.0217	0.0464	0	-0.06	11.9394	-7.23314	IGF1|0.754584465696	1	33	54	81321	http://www.ebi.ac.uk/QuickGO/GTerm?id=GO:0032148
6	6	protein-lipid complex remodeling	GO:0034368	0.0217	0.0464	0	-0.06	11.9394	-7.23314	APOB|0.876866712624	1	33	54	81321	http://www.ebi.ac.uk/QuickGO/GTerm?id=GO:0034368
5	5	macromolecular complex remodeling	GO:0034367	0.0217	0.0464	0	-0.06	11.9394	-7.23314	APOB|0.876866712624	1	33	54	81321	http://www.ebi.ac.uk/QuickGO/GTerm?id=GO:0034367
8	6,7,8	chondroitin sulfate proteoglycan biosynthetic process	GO:0050650	0.0217	0.0464	0	-0.06	11.9394	-7.23314	IGF1|0.754584465696	1	33	54	81321	http://www.ebi.ac.uk/QuickGO/GTerm?id=GO:0050650
8	6,8	detection of bacterial lipoprotein	GO:0042494	0.0217	0.0464	0	-0.06	11.9394	-7.23314	SSC5D|0.531207406843	1	33	54	81321	http://www.ebi.ac.uk/QuickGO/GTerm?id=GO:0042494
8	7,8	norepinephrine transport	GO:0015874	0.0217	0.0464	0	-0.06	11.9394	-7.23314	ACTB|1.14031937931	1	33	54	81321	http://www.ebi.ac.uk/QuickGO/GTerm?id=GO:0015874
7	7	cellular response to tumor necrosis factor	GO:0071356	0.0217	0.0465	-0.02	-0.09	11.9394	-7.23314	APOB|0.876866712624;ICAM1|1.19954082574	2	341	54	81321	http://www.ebi.ac.uk/QuickGO/GTerm?id=GO:0071356
6	5,6	regulation of endocytosis	GO:0030100	0.0222	0.0474	0.18	0.22	11.9394	-7.23314	C3|1.09632103858;LRP1|1.3945300732	2	345	54	81321	http://www.ebi.ac.uk/QuickGO/GTerm?id=GO:0030100
7	6,7	neuron projection development	GO:0031175	0.0223	0.0474	0.98	1.41	11.9394	-7.23314	ACTB|1.14031937931;CHL1|0.232844999595;NEO1|1.40627342219;LRP1|1.3945300732	4	1613	54	81321	http://www.ebi.ac.uk/QuickGO/GTerm?id=GO:0031175
7	5,6,7	physiological cardiac muscle hypertrophy	GO:0003301	0.0223	0.0474	0	-0.06	11.9394	-7.23314	IGF1|0.754584465696	1	34	54	81321	http://www.ebi.ac.uk/QuickGO/GTerm?id=GO:0003301
9	5,6,7,8,9	cell growth involved in cardiac muscle cell development	GO:0061049	0.0223	0.0474	0	-0.06	11.9394	-7.23314	IGF1|0.754584465696	1	34	54	81321	http://www.ebi.ac.uk/QuickGO/GTerm?id=GO:0061049
5	5	collateral sprouting	GO:0048668	0.0223	0.0474	0	-0.06	11.9394	-7.23314	LRP1|1.3945300732	1	34	54	81321	http://www.ebi.ac.uk/QuickGO/GTerm?id=GO:0048668
6	6	physiological muscle hypertrophy	GO:0003298	0.0223	0.0474	0	-0.06	11.9394	-7.23314	IGF1|0.754584465696	1	34	54	81321	http://www.ebi.ac.uk/QuickGO/GTerm?id=GO:0003298
6	5,6	negative regulation of interleukin-1 production	GO:0032692	0.0223	0.0474	0	-0.06	11.9394	-7.23314	IGF1|0.754584465696	1	34	54	81321	http://www.ebi.ac.uk/QuickGO/GTerm?id=GO:0032692
9	5,6,7,9	protein insertion into mitochondrial membrane involved in apoptotic signaling pathway	GO:0001844	0.0223	0.0474	0	-0.06	11.9394	-7.23314	YWHAE|0.549864337179	1	34	54	81321	http://www.ebi.ac.uk/QuickGO/GTerm?id=GO:0001844
6	4,6	positive regulation of ion transport	GO:0043270	0.0225	0.0476	-0.4	-0.65	11.9394	-7.23314	CACNA2D1|0.522450327006;FLNA|0.768127250901	2	347	54	81321	http://www.ebi.ac.uk/QuickGO/GTerm?id=GO:0043270
5	5	cell-cell junction organization	GO:0045216	0.0228	0.0482	0.01	-0.04	11.9394	-7.23314	DSG2|0.857917632149;ACTB|1.14031937931	2	350	54	81321	http://www.ebi.ac.uk/QuickGO/GTerm?id=GO:0045216
8	7,8	regulation of protein targeting	GO:1903533	0.0228	0.0482	-0.24	-0.41	11.9394	-7.23314	IGF1|0.754584465696;FLNA|0.768127250901	2	350	54	81321	http://www.ebi.ac.uk/QuickGO/GTerm?id=GO:1903533
4	4	positive regulation of molecular function	GO:0044093	0.0228	0.0482	-0.94	-1.46	11.9394	-7.23314	CACNA2D1|0.522450327006;IGF1|0.754584465696;YWHAE|0.549864337179;ICAM1|1.19954082574;LRP1|1.3945300732;GPLD1|0.89398749253	6	3336	54	81321	http://www.ebi.ac.uk/QuickGO/GTerm?id=GO:0044093
7	6,7	regulation of ion transmembrane transport	GO:0034765	0.023	0.0483	-0.66	-1.04	11.9394	-7.23314	CACNA2D1|0.522450327006;YWHAE|0.549864337179;FLNA|0.768127250901	3	914	54	81321	http://www.ebi.ac.uk/QuickGO/GTerm?id=GO:0034765
7	5,6,7	positive regulation of G-protein coupled receptor protein signaling pathway	GO:0045745	0.023	0.0483	0	-0.06	11.9394	-7.23314	C3|1.09632103858	1	35	54	81321	http://www.ebi.ac.uk/QuickGO/GTerm?id=GO:0045745
6	6	lipoprotein catabolic process	GO:0042159	0.023	0.0483	0	-0.06	11.9394	-7.23314	APOB|0.876866712624	1	35	54	81321	http://www.ebi.ac.uk/QuickGO/GTerm?id=GO:0042159
5	4,5	regulation of establishment or maintenance of cell polarity	GO:0032878	0.023	0.0483	0	-0.06	11.9394	-7.23314	IGF1|0.754584465696	1	35	54	81321	http://www.ebi.ac.uk/QuickGO/GTerm?id=GO:0032878
5	5	regulation of inflammatory response to antigenic stimulus	GO:0002861	0.023	0.0483	0	-0.06	11.9394	-7.23314	C3|1.09632103858	1	35	54	81321	http://www.ebi.ac.uk/QuickGO/GTerm?id=GO:0002861
9	8,9	negative regulation of endothelial cell apoptotic process	GO:2000352	0.023	0.0483	0	-0.06	11.9394	-7.23314	ICAM1|1.19954082574	1	35	54	81321	http://www.ebi.ac.uk/QuickGO/GTerm?id=GO:2000352
6	5,6	positive regulation of protein catabolic process	GO:0045732	0.0231	0.0485	-0.1	-0.2	11.9394	-7.23314	LRP1|1.3945300732;GPLD1|0.89398749253	2	352	54	81321	http://www.ebi.ac.uk/QuickGO/GTerm?id=GO:0045732
7	5,6,7	positive regulation of substrate adhesion-dependent cell spreading	GO:1900026	0.0236	0.0494	0	-0.06	11.9394	-7.23314	FLNA|0.768127250901	1	36	54	81321	http://www.ebi.ac.uk/QuickGO/GTerm?id=GO:1900026
6	6	protein-lipid complex assembly	GO:0065005	0.0236	0.0494	0	-0.06	11.9394	-7.23314	APOB|0.876866712624	1	36	54	81321	http://www.ebi.ac.uk/QuickGO/GTerm?id=GO:0065005
6	6	aorta morphogenesis	GO:0035909	0.0236	0.0494	0	-0.06	11.9394	-7.23314	LRP1|1.3945300732	1	36	54	81321	http://www.ebi.ac.uk/QuickGO/GTerm?id=GO:0035909
6	6	negative regulation of cell-matrix adhesion	GO:0001953	0.0236	0.0494	0	-0.06	11.9394	-7.23314	LRP1|1.3945300732	1	36	54	81321	http://www.ebi.ac.uk/QuickGO/GTerm?id=GO:0001953
7	6,7	lung epithelial cell differentiation	GO:0060487	0.0236	0.0494	0	-0.06	11.9394	-7.23314	IGF1|0.754584465696	1	36	54	81321	http://www.ebi.ac.uk/QuickGO/GTerm?id=GO:0060487
3	3	negative regulation of locomotion	GO:0040013	0.0237	0.0495	0.2	0.25	11.9394	-7.23314	LRP1|1.3945300732;MMRN2|1.14889094959	2	357	54	81321	http://www.ebi.ac.uk/QuickGO/GTerm?id=GO:0040013
8	8	divalent metal ion transport	GO:0070838	0.0238	0.0496	-0.08	-0.18	11.9394	-7.23314	CACNA2D1|0.522450327006;YWHAE|0.549864337179;ICAM1|1.19954082574	3	926	54	81321	http://www.ebi.ac.uk/QuickGO/GTerm?id=GO:0070838
5	5	cytoskeleton organization	GO:0007010	0.0238	0.0497	1.03	1.48	11.9394	-7.23314	PFN1|2.67537273593;ICAM1|1.19954082574;ACTB|1.14031937931;FLNA|0.768127250901;LRP1|1.3945300732;KRT14|0.626363348885	6	3370	54	81321	http://www.ebi.ac.uk/QuickGO/GTerm?id=GO:0007010
3	3	multi-multicellular organism process	GO:0044706	0.0239	0.0499	-0.68	-1.07	11.9394	-7.23314	IGFBP7|0.246135843825;DSG2|0.857917632149	2	359	54	81321	http://www.ebi.ac.uk/QuickGO/GTerm?id=GO:0044706

## Sheet: Table S6
Table S6. Significantly enriched molecular function (MF) terms of differentially expressed proteins in GO enrichment analysis.
maxLevel	levels	GO_Name	GO_ID	Pvalue	Pvalue_adjusted	Genes	Count	Pop_Hit	List_Total	Background_Genes	URL
5	5	immunoglobulin receptor binding	GO:0034987	2.72e-21	7.97e-19	IGHV1-18|1.5526468826;IGKC|0.785110945943;IGLL1|1.27017655571;FLNA|0.768127250901;IGHV3-38|1.20667235697;IGLC2|0.88011546365;IGHV3OR15-7|1.25332259319;IGHV1OR15-1|1.33873203312;IGHV3-64|1.37196961474;IGHV2-5|0.852796686679	10	68	55	80205	http://www.ebi.ac.uk/QuickGO/GTerm?id=GO:0034987
3	3	antigen binding	GO:0003823	3.14e-20	4.61e-18	IGKV2-40|1.6254177812;IGHV1-18|1.5526468826;YWHAE|0.549864337179;IGLV5-52|0.726395557699;IGKC|0.785110945943;IGLL1|1.27017655571;IGHV3-38|1.20667235697;IGKV6-21|1.45633690468;IGLC2|0.88011546365;IGHV3OR15-7|1.25332259319;IGHV1OR15-1|1.33873203312;IGHV3-64|1.37196961474;IGHV2-5|0.852796686679;IGLV2-14|1.33778313161	14	418	55	80205	http://www.ebi.ac.uk/QuickGO/GTerm?id=GO:0003823
3	3	protein binding	GO:0005515	3.9e-12	3.81e-10	IGFBP7|0.246135843825;ASGR2|0.501067283167;hCG_2039566|0.150017824434;PEBP4|1.93117006802;PFN1|2.67537273593;TAGLN2|1.99747237799;IGHV1-18|1.5526468826;IGF1|0.754584465696;FGL1|0.474209518121;YWHAE|0.549864337179;SRGN|1.45291547513;CSF1R|1.31483098913;SSC5D|0.531207406843;APOB|0.876866712624;ICAM1|1.19954082574;IGKC|0.785110945943;KIF21A|2.00980688907;DSG2|0.857917632149;ACTB|1.14031937931;IGLL1|…	37	18494	55	80205	http://www.ebi.ac.uk/QuickGO/GTerm?id=GO:0005515
4	4	receptor binding	GO:0005102	2.52e-10	1.85e-08	IGHV1-18|1.5526468826;IGF1|0.754584465696;APOB|0.876866712624;ICAM1|1.19954082574;IGKC|0.785110945943;IGLL1|1.27017655571;FLNA|0.768127250901;IGHV3-38|1.20667235697;C3|1.09632103858;IGLC2|0.88011546365;IGHV3OR15-7|1.25332259319;TGFBI|1.15584114417;LRP1|1.3945300732;IGHV1OR15-1|1.33873203312;IGHV3-64|1.37196961474;IGHV2-5|0.852796686679	16	3186	55	80205	http://www.ebi.ac.uk/QuickGO/GTerm?id=GO:0005102
4	4	protein complex binding	GO:0032403	8.73e-08	5.11e-06	TAGLN2|1.99747237799;IGF1|0.754584465696;YWHAE|0.549864337179;SRGN|1.45291547513;ICAM1|1.19954082574;ACTB|1.14031937931;FLNA|0.768127250901;TGFBI|1.15584114417;LRP1|1.3945300732;UMOD|1.21463827598;KRT14|0.626363348885	11	1976	55	80205	http://www.ebi.ac.uk/QuickGO/GTerm?id=GO:0032403
4	4	cell adhesion molecule binding	GO:0050839	3.53e-07	1.72e-05	TAGLN2|1.99747237799;IGF1|0.754584465696;YWHAE|0.549864337179;ICAM1|1.19954082574;DSG2|0.857917632149;FLNA|0.768127250901;TGFBI|1.15584114417	7	659	55	80205	http://www.ebi.ac.uk/QuickGO/GTerm?id=GO:0050839
3	3	macromolecular complex binding	GO:0044877	2.57e-06	0.000108	TAGLN2|1.99747237799;IGF1|0.754584465696;YWHAE|0.549864337179;SRGN|1.45291547513;ICAM1|1.19954082574;ACTB|1.14031937931;FLNA|0.768127250901;TGFBI|1.15584114417;LRP1|1.3945300732;UMOD|1.21463827598;KRT14|0.626363348885	11	2789	55	80205	http://www.ebi.ac.uk/QuickGO/GTerm?id=GO:0044877
2	2	binding	GO:0005488	3.94e-06	0.000144	IGFBP7|0.246135843825;ASGR2|0.501067283167;hCG_2039566|0.150017824434;CACNA2D1|0.522450327006;PEBP4|1.93117006802;PFN1|2.67537273593;IGKV2-40|1.6254177812;TCN1|1.29416997744;TAGLN2|1.99747237799;IGHV1-18|1.5526468826;SOD1|0.640477404075;IGF1|0.754584465696;APOD|0.866333860942;FGL1|0.474209518121;YWHAE|0.549864337179;SRGN|1.45291547513;CSF1R|1.31483098913;SSC5D|0.531207406843;APOB|0.876866712624;I…	49	48986	55	80205	http://www.ebi.ac.uk/QuickGO/GTerm?id=GO:0005488
3	3	drug binding	GO:0008144	7.99e-06	0.00026	TCN1|1.29416997744;CSF1R|1.31483098913;KIF21A|2.00980688907;ACTB|1.14031937931	4	182	55	80205	http://www.ebi.ac.uk/QuickGO/GTerm?id=GO:0008144
3	3	channel regulator activity	GO:0016247	1.43e-05	0.000419	CACNA2D1|0.522450327006;YWHAE|0.549864337179;FLNA|0.768127250901;GPLD1|0.89398749253	4	211	55	80205	http://www.ebi.ac.uk/QuickGO/GTerm?id=GO:0016247
5	5	protease binding	GO:0002020	0.000211	0.00562	CHL1|0.232844999595;LRP1|1.3945300732;ADAMTSL4|1.21039738542	3	166	55	80205	http://www.ebi.ac.uk/QuickGO/GTerm?id=GO:0002020
5	5	lipoprotein particle receptor binding	GO:0070325	0.000303	0.00739	APOB|0.876866712624;LRP1|1.3945300732	2	37	55	80205	http://www.ebi.ac.uk/QuickGO/GTerm?id=GO:0070325
5	5	integrin binding	GO:0005178	0.000328	0.0074	IGF1|0.754584465696;ICAM1|1.19954082574;TGFBI|1.15584114417	3	193	55	80205	http://www.ebi.ac.uk/QuickGO/GTerm?id=GO:0005178
3	3	extracellular matrix structural constituent	GO:0005201	0.00045	0.00744	IGFBP7|0.246135843825;TGFBI|1.15584114417;MMRN2|1.14889094959	3	215	55	80205	http://www.ebi.ac.uk/QuickGO/GTerm?id=GO:0005201
7	6,7	serine-type endopeptidase activity	GO:0004252	0.000538	0.00744	IGKC|0.785110945943;C3|1.09632103858;IGHV2-5|0.852796686679;IGLV2-14|1.33778313161;MASP1|0.894530158818	5	969	55	80205	http://www.ebi.ac.uk/QuickGO/GTerm?id=GO:0004252
False	obselete	potassium channel regulator activity	GO:0015459	0.000576	0.00744	YWHAE|0.549864337179;FLNA|0.768127250901	2	51	55	80205	http://www.ebi.ac.uk/QuickGO/GTerm?id=GO:0015459
9	9	inositol hexakisphosphate 2-phosphatase activity	GO:0052826	0.000686	0.00744	MINPP1|1.2101079992	1	1	55	80205	http://www.ebi.ac.uk/QuickGO/GTerm?id=GO:0052826
4	4	structural constituent of postsynaptic actin cytoskeleton	GO:0098973	0.000686	0.00744	ACTB|1.14031937931	1	1	55	80205	http://www.ebi.ac.uk/QuickGO/GTerm?id=GO:0098973
5	5	alpha-2 macroglobulin receptor activity	GO:0016964	0.000686	0.00744	LRP1|1.3945300732	1	1	55	80205	http://www.ebi.ac.uk/QuickGO/GTerm?id=GO:0016964
9	9	inositol-1,3,4,5,6-pentakisphosphate 3-phosphatase activity	GO:0030351	0.000686	0.00744	MINPP1|1.2101079992	1	1	55	80205	http://www.ebi.ac.uk/QuickGO/GTerm?id=GO:0030351
6	6	C5a anaphylatoxin chemotactic receptor binding	GO:0031714	0.000686	0.00744	C3|1.09632103858	1	1	55	80205	http://www.ebi.ac.uk/QuickGO/GTerm?id=GO:0031714
3	3	structural constituent of synapse	GO:0098918	0.000686	0.00744	ACTB|1.14031937931	1	1	55	80205	http://www.ebi.ac.uk/QuickGO/GTerm?id=GO:0098918
8	8	inositol-hexakisphosphate phosphatase activity	GO:0004446	0.000686	0.00744	MINPP1|1.2101079992	1	1	55	80205	http://www.ebi.ac.uk/QuickGO/GTerm?id=GO:0004446
8	8	glycosylphosphatidylinositol phospholipase D activity	GO:0004621	0.000686	0.00744	GPLD1|0.89398749253	1	1	55	80205	http://www.ebi.ac.uk/QuickGO/GTerm?id=GO:0004621
7	7	C5L2 anaphylatoxin chemotactic receptor binding	GO:0031715	0.000686	0.00744	C3|1.09632103858	1	1	55	80205	http://www.ebi.ac.uk/QuickGO/GTerm?id=GO:0031715
8	8	bisphosphoglycerate 3-phosphatase activity	GO:0034417	0.000686	0.00744	MINPP1|1.2101079992	1	1	55	80205	http://www.ebi.ac.uk/QuickGO/GTerm?id=GO:0034417
12	11,12	voltage-gated calcium channel activity involved in bundle of His cell action potential	GO:0086057	0.000686	0.00744	CACNA2D1|0.522450327006	1	1	55	80205	http://www.ebi.ac.uk/QuickGO/GTerm?id=GO:0086057
4	4	cargo receptor activity	GO:0038024	0.000936	0.0098	ASGR2|0.501067283167;SSC5D|0.531207406843;LRP1|1.3945300732	3	277	55	80205	http://www.ebi.ac.uk/QuickGO/GTerm?id=GO:0038024
6	5,6	serine-type peptidase activity	GO:0008236	0.000987	0.00988	IGKC|0.785110945943;C3|1.09632103858;IGHV2-5|0.852796686679;IGLV2-14|1.33778313161;MASP1|0.894530158818	5	1110	55	80205	http://www.ebi.ac.uk/QuickGO/GTerm?id=GO:0008236
4	4	serine hydrolase activity	GO:0017171	0.00101	0.00988	IGKC|0.785110945943;C3|1.09632103858;IGHV2-5|0.852796686679;IGLV2-14|1.33778313161;MASP1|0.894530158818	5	1116	55	80205	http://www.ebi.ac.uk/QuickGO/GTerm?id=GO:0017171
False	obselete	calcium channel regulator activity	GO:0005246	0.00124	0.0115	CACNA2D1|0.522450327006;YWHAE|0.549864337179	2	75	55	80205	http://www.ebi.ac.uk/QuickGO/GTerm?id=GO:0005246
8	8	inositol pentakisphosphate phosphatase activity	GO:0052827	0.00137	0.0115	MINPP1|1.2101079992	1	2	55	80205	http://www.ebi.ac.uk/QuickGO/GTerm?id=GO:0052827
5	5	Fc-gamma receptor I complex binding	GO:0034988	0.00137	0.0115	FLNA|0.768127250901	1	2	55	80205	http://www.ebi.ac.uk/QuickGO/GTerm?id=GO:0034988
5	5	amine-lyase activity	GO:0016843	0.00137	0.0115	APMAP|1.25425557095	1	2	55	80205	http://www.ebi.ac.uk/QuickGO/GTerm?id=GO:0016843
6	6	strictosidine synthase activity	GO:0016844	0.00137	0.0115	APMAP|1.25425557095	1	2	55	80205	http://www.ebi.ac.uk/QuickGO/GTerm?id=GO:0016844
3	3	extracellular matrix binding	GO:0050840	0.00166	0.0135	SSC5D|0.531207406843;TGFBI|1.15584114417	2	87	55	80205	http://www.ebi.ac.uk/QuickGO/GTerm?id=GO:0050840
7	7	phosphohistidine phosphatase activity	GO:0008969	0.00206	0.0163	MINPP1|1.2101079992	1	3	55	80205	http://www.ebi.ac.uk/QuickGO/GTerm?id=GO:0008969
5	5	cadherin binding	GO:0045296	0.0025	0.0193	TAGLN2|1.99747237799;YWHAE|0.549864337179;FLNA|0.768127250901	3	391	55	80205	http://www.ebi.ac.uk/QuickGO/GTerm?id=GO:0045296
5	5	asialoglycoprotein receptor activity	GO:0004873	0.00274	0.0196	ASGR2|0.501067283167	1	4	55	80205	http://www.ebi.ac.uk/QuickGO/GTerm?id=GO:0004873
4	4	apolipoprotein receptor activity	GO:0030226	0.00274	0.0196	LRP1|1.3945300732	1	4	55	80205	http://www.ebi.ac.uk/QuickGO/GTerm?id=GO:0030226
9	9	ribonuclease A activity	GO:0004522	0.00274	0.0196	RNASE4|1.21267452811	1	4	55	80205	http://www.ebi.ac.uk/QuickGO/GTerm?id=GO:0004522
4	4	enzyme binding	GO:0019899	0.0034	0.0223	YWHAE|0.549864337179;APOB|0.876866712624;ACTB|1.14031937931;CHL1|0.232844999595;FLNA|0.768127250901;LRP1|1.3945300732;ADAMTSL4|1.21039738542	7	2876	55	80205	http://www.ebi.ac.uk/QuickGO/GTerm?id=GO:0019899
8	8	protein histidine phosphatase activity	GO:0101006	0.00342	0.0223	MINPP1|1.2101079992	1	5	55	80205	http://www.ebi.ac.uk/QuickGO/GTerm?id=GO:0101006
6	6	keratin filament binding	GO:1990254	0.00342	0.0223	KRT14|0.626363348885	1	5	55	80205	http://www.ebi.ac.uk/QuickGO/GTerm?id=GO:1990254
11	10,11	voltage-gated calcium channel activity involved in cardiac muscle cell action potential	GO:0086007	0.00342	0.0223	CACNA2D1|0.522450327006	1	5	55	80205	http://www.ebi.ac.uk/QuickGO/GTerm?id=GO:0086007
7	7	cell adhesive protein binding involved in bundle of His cell-Purkinje myocyte communication	GO:0086083	0.00411	0.0238	DSG2|0.857917632149	1	6	55	80205	http://www.ebi.ac.uk/QuickGO/GTerm?id=GO:0086083
6	6	lipoprotein transporter activity	GO:0042954	0.00411	0.0238	LRP1|1.3945300732	1	6	55	80205	http://www.ebi.ac.uk/QuickGO/GTerm?id=GO:0042954
7	6,7	phosphoserine binding	GO:0050815	0.00411	0.0238	YWHAE|0.549864337179	1	6	55	80205	http://www.ebi.ac.uk/QuickGO/GTerm?id=GO:0050815
5	5	lipase binding	GO:0035473	0.00411	0.0238	APOB|0.876866712624	1	6	55	80205	http://www.ebi.ac.uk/QuickGO/GTerm?id=GO:0035473
7	7	bisphosphoglycerate phosphatase activity	GO:0034416	0.00411	0.0238	MINPP1|1.2101079992	1	6	55	80205	http://www.ebi.ac.uk/QuickGO/GTerm?id=GO:0034416
6	6	endopeptidase activity	GO:0004175	0.00415	0.0238	IGKC|0.785110945943;C3|1.09632103858;IGHV2-5|0.852796686679;ADAMTSL4|1.21039738542;IGLV2-14|1.33778313161;MASP1|0.894530158818	6	2229	55	80205	http://www.ebi.ac.uk/QuickGO/GTerm?id=GO:0004175
5	5	collagen binding	GO:0005518	0.00447	0.0252	SRGN|1.45291547513;TGFBI|1.15584114417	2	144	55	80205	http://www.ebi.ac.uk/QuickGO/GTerm?id=GO:0005518
4	4	ion channel binding	GO:0044325	0.00477	0.0264	YWHAE|0.549864337179;FLNA|0.768127250901	2	149	55	80205	http://www.ebi.ac.uk/QuickGO/GTerm?id=GO:0044325
4	4	ion channel regulator activity	GO:0099106	0.00502	0.0273	YWHAE|0.549864337179;FLNA|0.768127250901	2	153	55	80205	http://www.ebi.ac.uk/QuickGO/GTerm?id=GO:0099106
2	2	structural molecule activity	GO:0005198	0.00521	0.0277	IGFBP7|0.246135843825;ACTB|1.14031937931;TGFBI|1.15584114417;KRT14|0.626363348885;KRT81|1.13660839327;MMRN2|1.14889094959	6	2337	55	80205	http://www.ebi.ac.uk/QuickGO/GTerm?id=GO:0005198
9	9	inositol-1,3,4,5-tetrakisphosphate 3-phosphatase activity	GO:0051717	0.00547	0.0286	MINPP1|1.2101079992	1	8	55	80205	http://www.ebi.ac.uk/QuickGO/GTerm?id=GO:0051717
7	7	glyceraldehyde-3-phosphate dehydrogenase (NAD+) (phosphorylating) activity	GO:0004365	0.00684	0.0334	GAPDH|0.170533726317	1	10	55	80205	http://www.ebi.ac.uk/QuickGO/GTerm?id=GO:0004365
5	5	Tat protein binding	GO:0030957	0.00684	0.0334	ACTB|1.14031937931	1	10	55	80205	http://www.ebi.ac.uk/QuickGO/GTerm?id=GO:0030957
5	5	clathrin heavy chain binding	GO:0032050	0.00684	0.0334	LRP1|1.3945300732	1	10	55	80205	http://www.ebi.ac.uk/QuickGO/GTerm?id=GO:0032050
6	6	glyceraldehyde-3-phosphate dehydrogenase (NAD(P)+) (phosphorylating) activity	GO:0043891	0.00684	0.0334	GAPDH|0.170533726317	1	10	55	80205	http://www.ebi.ac.uk/QuickGO/GTerm?id=GO:0043891
7	7	phospholipase D activity	GO:0004630	0.00752	0.0355	GPLD1|0.89398749253	1	11	55	80205	http://www.ebi.ac.uk/QuickGO/GTerm?id=GO:0004630
6	6	protein binding involved in heterotypic cell-cell adhesion	GO:0086080	0.00752	0.0355	DSG2|0.857917632149	1	11	55	80205	http://www.ebi.ac.uk/QuickGO/GTerm?id=GO:0086080
4	4	glycoprotein binding	GO:0001948	0.00787	0.0366	FLNA|0.768127250901;LRP1|1.3945300732	2	193	55	80205	http://www.ebi.ac.uk/QuickGO/GTerm?id=GO:0001948
6	6	IgG binding	GO:0019864	0.0082	0.0375	UMOD|1.21463827598	1	12	55	80205	http://www.ebi.ac.uk/QuickGO/GTerm?id=GO:0019864
6	6	calcium ion binding	GO:0005509	0.00938	0.0423	DSG2|0.857917632149;LRP1|1.3945300732;UMOD|1.21463827598;CALR|0.67678991511;CDH1|0.668090731879;MASP1|0.894530158818	6	2648	55	80205	http://www.ebi.ac.uk/QuickGO/GTerm?id=GO:0005509
8	8	Ral GTPase binding	GO:0017160	0.00956	0.0424	FLNA|0.768127250901	1	14	55	80205	http://www.ebi.ac.uk/QuickGO/GTerm?id=GO:0017160
5	5	scavenger receptor activity	GO:0005044	0.0105	0.0458	SSC5D|0.531207406843;LRP1|1.3945300732	2	224	55	80205	http://www.ebi.ac.uk/QuickGO/GTerm?id=GO:0005044
6	6	MHC class II protein complex binding	GO:0023026	0.0116	0.0492	YWHAE|0.549864337179	1	17	55	80205	http://www.ebi.ac.uk/QuickGO/GTerm?id=GO:0023026
8	8	inositol tetrakisphosphate phosphatase activity	GO:0052743	0.0116	0.0492	MINPP1|1.2101079992	1	17	55	80205	http://www.ebi.ac.uk/QuickGO/GTerm?id=GO:0052743

## Sheet: Table S7
Table S7. Significantly enriched cellular component (CC) terms of differentially expressed proteins in GO enrichment analysis.
maxLevel	levels	GO_Name	GO_ID	Pvalue	Pvalue_adjusted	Genes	Count	Pop_Hit	List_Total	Background_Genes	URL
4	4	dendritic tree	GO:0097447	0.00e+00	0.00e+00	CHL1|0.232844999595;FLNA|0.768127250901;LRP1|1.3945300732	3	2	57	87968	http://www.ebi.ac.uk/QuickGO/GTerm?id=GO:0097447
3	3	extracellular space	GO:0005615	4.65e-45	6.51e-43	IGFBP7|0.246135843825;CACNA2D1|0.522450327006;PEBP4|1.93117006802;IGKV2-40|1.6254177812;TCN1|1.29416997744;TAGLN2|1.99747237799;IGHV1-18|1.5526468826;IGF1|0.754584465696;FGL1|0.474209518121;YWHAE|0.549864337179;SRGN|1.45291547513;SSC5D|0.531207406843;APOB|0.876866712624;IGLV5-52|0.726395557699;ICAM1|1.19954082574;IGKC|0.785110945943;DSG2|0.857917632149;ACTB|1.14031937931;IGLL1|1.27017655571;CHL1|…	38	2496	57	87968	http://www.ebi.ac.uk/QuickGO/GTerm?id=GO:0005615
2	2	extracellular region part	GO:0044421	5.02e-36	4.68e-34	IGFBP7|0.246135843825;CACNA2D1|0.522450327006;PEBP4|1.93117006802;IGKV2-40|1.6254177812;TCN1|1.29416997744;TAGLN2|1.99747237799;IGHV1-18|1.5526468826;IGF1|0.754584465696;FGL1|0.474209518121;YWHAE|0.549864337179;SRGN|1.45291547513;SSC5D|0.531207406843;APOB|0.876866712624;IGLV5-52|0.726395557699;ICAM1|1.19954082574;IGKC|0.785110945943;DSG2|0.857917632149;ACTB|1.14031937931;IGLL1|1.27017655571;RNASE…	40	5257	57	87968	http://www.ebi.ac.uk/QuickGO/GTerm?id=GO:0044421
2	2	extracellular region	GO:0005576	1.5e-33	1.05e-31	IGFBP7|0.246135843825;CACNA2D1|0.522450327006;PEBP4|1.93117006802;IGKV2-40|1.6254177812;TCN1|1.29416997744;TAGLN2|1.99747237799;IGHV1-18|1.5526468826;IGF1|0.754584465696;APOD|0.866333860942;FGL1|0.474209518121;YWHAE|0.549864337179;SRGN|1.45291547513;CRISP3|1.1578379459;SSC5D|0.531207406843;APOB|0.876866712624;IGLV5-52|0.726395557699;ICAM1|1.19954082574;IGKC|0.785110945943;DSG2|0.857917632149;ACTB…	42	7230	57	87968	http://www.ebi.ac.uk/QuickGO/GTerm?id=GO:0005576
4	4	immunoglobulin complex	GO:0019814	3.73e-29	2.09e-27	IGKV2-40|1.6254177812;IGHV1-18|1.5526468826;IGLV5-52|0.726395557699;IGKC|0.785110945943;IGLL1|1.27017655571;IGHV3-38|1.20667235697;IGKV6-21|1.45633690468;IGLC2|0.88011546365;IGHV3OR15-7|1.25332259319;IGHV1OR15-1|1.33873203312;IGHV3-64|1.37196961474;IGHV2-5|0.852796686679;IGLV2-14|1.33778313161	13	70	57	87968	http://www.ebi.ac.uk/QuickGO/GTerm?id=GO:0019814
4	4	extracellular exosome	GO:0070062	1.44e-22	6.12e-21	IGFBP7|0.246135843825;CACNA2D1|0.522450327006;PEBP4|1.93117006802;TAGLN2|1.99747237799;FGL1|0.474209518121;YWHAE|0.549864337179;APOB|0.876866712624;ICAM1|1.19954082574;IGKC|0.785110945943;DSG2|0.857917632149;ACTB|1.14031937931;IGLL1|1.27017655571;RNASE4|1.21267452811;CHL1|0.232844999595;FLNA|0.768127250901;C3|1.09632103858;IGLC2|0.88011546365;TGFBI|1.15584114417;MINPP1|1.2101079992;UMOD|1.2146382…	25	2817	57	87968	http://www.ebi.ac.uk/QuickGO/GTerm?id=GO:0070062
3	3	extracellular vesicle	GO:1903561	1.71e-22	6.12e-21	IGFBP7|0.246135843825;CACNA2D1|0.522450327006;PEBP4|1.93117006802;TAGLN2|1.99747237799;FGL1|0.474209518121;YWHAE|0.549864337179;APOB|0.876866712624;ICAM1|1.19954082574;IGKC|0.785110945943;DSG2|0.857917632149;ACTB|1.14031937931;IGLL1|1.27017655571;RNASE4|1.21267452811;CHL1|0.232844999595;FLNA|0.768127250901;C3|1.09632103858;IGLC2|0.88011546365;TGFBI|1.15584114417;MINPP1|1.2101079992;UMOD|1.2146382…	25	2837	57	87968	http://www.ebi.ac.uk/QuickGO/GTerm?id=GO:1903561
3	3	extracellular organelle	GO:0043230	1.75e-22	6.12e-21	IGFBP7|0.246135843825;CACNA2D1|0.522450327006;PEBP4|1.93117006802;TAGLN2|1.99747237799;FGL1|0.474209518121;YWHAE|0.549864337179;APOB|0.876866712624;ICAM1|1.19954082574;IGKC|0.785110945943;DSG2|0.857917632149;ACTB|1.14031937931;IGLL1|1.27017655571;RNASE4|1.21267452811;CHL1|0.232844999595;FLNA|0.768127250901;C3|1.09632103858;IGLC2|0.88011546365;TGFBI|1.15584114417;MINPP1|1.2101079992;UMOD|1.2146382…	25	2840	57	87968	http://www.ebi.ac.uk/QuickGO/GTerm?id=GO:0043230
4	4	vesicle	GO:0031982	7.03e-21	2.13e-19	IGFBP7|0.246135843825;CACNA2D1|0.522450327006;PEBP4|1.93117006802;TCN1|1.29416997744;TAGLN2|1.99747237799;IGF1|0.754584465696;FGL1|0.474209518121;YWHAE|0.549864337179;SRGN|1.45291547513;APOB|0.876866712624;ICAM1|1.19954082574;IGKC|0.785110945943;DSG2|0.857917632149;ACTB|1.14031937931;IGLL1|1.27017655571;RNASE4|1.21267452811;CHL1|0.232844999595;FLNA|0.768127250901;C3|1.09632103858;IGLC2|0.88011546…	29	5215	57	87968	http://www.ebi.ac.uk/QuickGO/GTerm?id=GO:0031982
5	5	membrane-bounded vesicle	GO:0031988	7.61e-21	2.13e-19	IGFBP7|0.246135843825;CACNA2D1|0.522450327006;PEBP4|1.93117006802;TCN1|1.29416997744;TAGLN2|1.99747237799;IGF1|0.754584465696;FGL1|0.474209518121;YWHAE|0.549864337179;SRGN|1.45291547513;APOB|0.876866712624;ICAM1|1.19954082574;IGKC|0.785110945943;DSG2|0.857917632149;ACTB|1.14031937931;IGLL1|1.27017655571;RNASE4|1.21267452811;CHL1|0.232844999595;FLNA|0.768127250901;C3|1.09632103858;TGFBI|1.15584114…	27	4218	57	87968	http://www.ebi.ac.uk/QuickGO/GTerm?id=GO:0031988
4	4	extracellular membrane-bounded organelle	GO:0065010	5.16e-20	1.31e-18	IGFBP7|0.246135843825;CACNA2D1|0.522450327006;PEBP4|1.93117006802;TAGLN2|1.99747237799;FGL1|0.474209518121;YWHAE|0.549864337179;APOB|0.876866712624;ICAM1|1.19954082574;IGKC|0.785110945943;DSG2|0.857917632149;ACTB|1.14031937931;IGLL1|1.27017655571;RNASE4|1.21267452811;CHL1|0.232844999595;FLNA|0.768127250901;C3|1.09632103858;TGFBI|1.15584114417;MINPP1|1.2101079992;UMOD|1.21463827598;KRT14|0.6263633…	23	2775	57	87968	http://www.ebi.ac.uk/QuickGO/GTerm?id=GO:0065010
5	3,4,5	immunoglobulin complex, circulating	GO:0042571	3.22e-19	7.51e-18	IGHV1-18|1.5526468826;IGKC|0.785110945943;IGLL1|1.27017655571;IGHV3-38|1.20667235697;IGLC2|0.88011546365;IGHV3OR15-7|1.25332259319;IGHV1OR15-1|1.33873203312;IGHV3-64|1.37196961474;IGHV2-5|0.852796686679	9	65	57	87968	http://www.ebi.ac.uk/QuickGO/GTerm?id=GO:0042571
4	3,4	blood microparticle	GO:0072562	3.48e-16	7.49e-15	IGHV1-18|1.5526468826;IGKC|0.785110945943;ACTB|1.14031937931;IGLL1|1.27017655571;IGHV3-38|1.20667235697;C3|1.09632103858;IGLC2|0.88011546365;IGHV3OR15-7|1.25332259319;IGHV1OR15-1|1.33873203312;IGHV3-64|1.37196961474	10	223	57	87968	http://www.ebi.ac.uk/QuickGO/GTerm?id=GO:0072562
4	4	external side of plasma membrane	GO:0009897	2.11e-15	4.22e-14	IGHV1-18|1.5526468826;SSC5D|0.531207406843;ICAM1|1.19954082574;IGKC|0.785110945943;IGLL1|1.27017655571;IGHV3-38|1.20667235697;IGLC2|0.88011546365;IGHV3OR15-7|1.25332259319;IGHV1OR15-1|1.33873203312;IGHV3-64|1.37196961474;IGHV2-5|0.852796686679	11	397	57	87968	http://www.ebi.ac.uk/QuickGO/GTerm?id=GO:0009897
3	3	cell surface	GO:0009986	1.38e-14	2.58e-13	IGHV1-18|1.5526468826;SSC5D|0.531207406843;ICAM1|1.19954082574;IGKC|0.785110945943;DSG2|0.857917632149;IGLL1|1.27017655571;IGHV3-38|1.20667235697;C3|1.09632103858;IGLC2|0.88011546365;IGHV3OR15-7|1.25332259319;IGHV1OR15-1|1.33873203312;IGHV3-64|1.37196961474;IGHV2-5|0.852796686679;APMAP|1.25425557095	14	1128	57	87968	http://www.ebi.ac.uk/QuickGO/GTerm?id=GO:0009986
3	3	glutamatergic synapse	GO:0098978	2.37e-12	4.15e-11	YWHAE|0.549864337179;SRGN|1.45291547513;ACTB|1.14031937931;FLNA|0.768127250901	4	6	57	87968	http://www.ebi.ac.uk/QuickGO/GTerm?id=GO:0098978
3	3	side of membrane	GO:0098552	1.95e-11	3.21e-10	IGHV1-18|1.5526468826;SSC5D|0.531207406843;ICAM1|1.19954082574;IGKC|0.785110945943;IGLL1|1.27017655571;IGHV3-38|1.20667235697;IGLC2|0.88011546365;IGHV3OR15-7|1.25332259319;IGHV1OR15-1|1.33873203312;IGHV3-64|1.37196961474;IGHV2-5|0.852796686679	11	925	57	87968	http://www.ebi.ac.uk/QuickGO/GTerm?id=GO:0098552
3	3	extracellular matrix	GO:0031012	3.98e-09	6.19e-08	IGFBP7|0.246135843825;SSC5D|0.531207406843;ICAM1|1.19954082574;CHL1|0.232844999595;FLNA|0.768127250901;TGFBI|1.15584114417;GPLD1|0.89398749253;MMRN2|1.14889094959;ADAMTSL4|1.21039738542	9	845	57	87968	http://www.ebi.ac.uk/QuickGO/GTerm?id=GO:0031012
3	3	cell periphery	GO:0071944	3.88e-07	5.71e-06	ASGR2|0.501067283167;CACNA2D1|0.522450327006;GAPDH|0.170533726317;IGKV2-40|1.6254177812;IGHV1-18|1.5526468826;IGF1|0.754584465696;YWHAE|0.549864337179;SSC5D|0.531207406843;APOB|0.876866712624;IGLV5-52|0.726395557699;ICAM1|1.19954082574;IGKC|0.785110945943;KIF21A|2.00980688907;DSG2|0.857917632149;ACTB|1.14031937931;IGLL1|1.27017655571;CHL1|0.232844999595;FLNA|0.768127250901;NEO1|1.40627342219;IGHV…	33	22956	57	87968	http://www.ebi.ac.uk/QuickGO/GTerm?id=GO:0071944
3	3	anchoring junction	GO:0070161	7.55e-07	1.06e-05	YWHAE|0.549864337179;ICAM1|1.19954082574;DSG2|0.857917632149;ACTB|1.14031937931;FLNA|0.768127250901;LRP1|1.3945300732;CDH1|0.668090731879	7	780	57	87968	http://www.ebi.ac.uk/QuickGO/GTerm?id=GO:0070161
4	4	collagen-containing extracellular matrix	GO:0062023	1.13e-06	1.47e-05	IGFBP7|0.246135843825;SSC5D|0.531207406843;ICAM1|1.19954082574;TGFBI|1.15584114417;MMRN2|1.14889094959;ADAMTSL4|1.21039738542	6	517	57	87968	http://www.ebi.ac.uk/QuickGO/GTerm?id=GO:0062023
3	3	plasma membrane	GO:0005886	1.16e-06	1.47e-05	ASGR2|0.501067283167;CACNA2D1|0.522450327006;GAPDH|0.170533726317;IGKV2-40|1.6254177812;IGHV1-18|1.5526468826;IGF1|0.754584465696;YWHAE|0.549864337179;SSC5D|0.531207406843;APOB|0.876866712624;IGLV5-52|0.726395557699;ICAM1|1.19954082574;IGKC|0.785110945943;KIF21A|2.00980688907;DSG2|0.857917632149;ACTB|1.14031937931;IGLL1|1.27017655571;CHL1|0.232844999595;FLNA|0.768127250901;NEO1|1.40627342219;IGHV…	32	22714	57	87968	http://www.ebi.ac.uk/QuickGO/GTerm?id=GO:0005886
3	3	endomembrane system	GO:0012505	2.02e-06	2.45e-05	IGFBP7|0.246135843825;ASGR2|0.501067283167;CACNA2D1|0.522450327006;GAPDH|0.170533726317;TCN1|1.29416997744;IGF1|0.754584465696;SRGN|1.45291547513;APOB|0.876866712624;FLNA|0.768127250901;NEO1|1.40627342219;C3|1.09632103858;TGFBI|1.15584114417;LRP1|1.3945300732;MINPP1|1.2101079992;UMOD|1.21463827598;CALR|0.67678991511;ADAMTSL4|1.21039738542;APMAP|1.25425557095	18	8099	57	87968	http://www.ebi.ac.uk/QuickGO/GTerm?id=GO:0012505
6	5,6	endoplasmic reticulum lumen	GO:0005788	2.11e-06	2.47e-05	IGFBP7|0.246135843825;APOB|0.876866712624;C3|1.09632103858;MINPP1|1.2101079992;ADAMTSL4|1.21039738542	5	317	57	87968	http://www.ebi.ac.uk/QuickGO/GTerm?id=GO:0005788
6	5,6	cytoplasmic membrane-bounded vesicle lumen	GO:0060205	2.81e-06	3.07e-05	TCN1|1.29416997744;IGF1|0.754584465696;SRGN|1.45291547513;APOB|0.876866712624;C3|1.09632103858	5	336	57	87968	http://www.ebi.ac.uk/QuickGO/GTerm?id=GO:0060205
5	4,5	vesicle lumen	GO:0031983	2.85e-06	3.07e-05	TCN1|1.29416997744;IGF1|0.754584465696;SRGN|1.45291547513;APOB|0.876866712624;C3|1.09632103858	5	337	57	87968	http://www.ebi.ac.uk/QuickGO/GTerm?id=GO:0031983
8	7,8	lysosome	GO:0005764	7.37e-06	7.64e-05	PEBP4|1.93117006802;SFTPB|1.77400007731;SRGN|1.45291547513;APOB|0.876866712624;C3|1.09632103858;LRP1|1.3945300732;GPLD1|0.89398749253	7	1104	57	87968	http://www.ebi.ac.uk/QuickGO/GTerm?id=GO:0005764
7	6,7	lytic vacuole	GO:0000323	7.95e-06	7.95e-05	PEBP4|1.93117006802;SFTPB|1.77400007731;SRGN|1.45291547513;APOB|0.876866712624;C3|1.09632103858;LRP1|1.3945300732;GPLD1|0.89398749253	7	1117	57	87968	http://www.ebi.ac.uk/QuickGO/GTerm?id=GO:0000323
4	4	adherens junction	GO:0005912	9.44e-06	9.11e-05	YWHAE|0.549864337179;ICAM1|1.19954082574;ACTB|1.14031937931;FLNA|0.768127250901;LRP1|1.3945300732;CDH1|0.668090731879	6	750	57	87968	http://www.ebi.ac.uk/QuickGO/GTerm?id=GO:0005912
6	5,6	focal adhesion	GO:0005925	2.54e-05	0.000237	YWHAE|0.549864337179;ICAM1|1.19954082574;ACTB|1.14031937931;FLNA|0.768127250901;LRP1|1.3945300732	5	531	57	87968	http://www.ebi.ac.uk/QuickGO/GTerm?id=GO:0005925
6	5,6	vacuole	GO:0005773	2.66e-05	0.000237	PEBP4|1.93117006802;SFTPB|1.77400007731;SRGN|1.45291547513;APOB|0.876866712624;C3|1.09632103858;LRP1|1.3945300732;GPLD1|0.89398749253	7	1349	57	87968	http://www.ebi.ac.uk/QuickGO/GTerm?id=GO:0005773
5	4,5	cell-substrate adherens junction	GO:0005924	2.71e-05	0.000237	YWHAE|0.549864337179;ICAM1|1.19954082574;ACTB|1.14031937931;FLNA|0.768127250901;LRP1|1.3945300732	5	538	57	87968	http://www.ebi.ac.uk/QuickGO/GTerm?id=GO:0005924
3	3	cell-substrate junction	GO:0030055	2.85e-05	0.000242	YWHAE|0.549864337179;ICAM1|1.19954082574;ACTB|1.14031937931;FLNA|0.768127250901;LRP1|1.3945300732	5	544	57	87968	http://www.ebi.ac.uk/QuickGO/GTerm?id=GO:0030055
4	4	proteinaceous extracellular matrix	GO:0005578	3.99e-05	0.000329	CHL1|0.232844999595;TGFBI|1.15584114417;GPLD1|0.89398749253;MMRN2|1.14889094959;ADAMTSL4|1.21039738542	5	584	57	87968	http://www.ebi.ac.uk/QuickGO/GTerm?id=GO:0005578
4	3,4	cell projection part	GO:0044463	4.21e-05	0.000337	YWHAE|0.549864337179;ACTB|1.14031937931;CHL1|0.232844999595;FLNA|0.768127250901;LRP1|1.3945300732;UMOD|1.21463827598	6	980	57	87968	http://www.ebi.ac.uk/QuickGO/GTerm?id=GO:0044463
5	5	secretory granule lumen	GO:0034774	5.83e-05	0.000453	TCN1|1.29416997744;IGF1|0.754584465696;SRGN|1.45291547513;C3|1.09632103858	4	320	57	87968	http://www.ebi.ac.uk/QuickGO/GTerm?id=GO:0034774
5	4,5	cytoplasmic vesicle part	GO:0044433	0.000192	0.00146	TCN1|1.29416997744;IGF1|0.754584465696;YWHAE|0.549864337179;SRGN|1.45291547513;APOB|0.876866712624;C3|1.09632103858;LRP1|1.3945300732	7	1854	57	87968	http://www.ebi.ac.uk/QuickGO/GTerm?id=GO:0044433
6	4,5,6	endoplasmic reticulum	GO:0005783	0.000204	0.0015	IGFBP7|0.246135843825;ASGR2|0.501067283167;CACNA2D1|0.522450327006;APOB|0.876866712624;C3|1.09632103858;MINPP1|1.2101079992;CALR|0.67678991511;ADAMTSL4|1.21039738542;APMAP|1.25425557095	9	3199	57	87968	http://www.ebi.ac.uk/QuickGO/GTerm?id=GO:0005783
3	3	membrane-bounded organelle	GO:0043227	0.000224	0.00161	IGFBP7|0.246135843825;ASGR2|0.501067283167;hCG_2039566|0.150017824434;CACNA2D1|0.522450327006;PEBP4|1.93117006802;GAPDH|0.170533726317;SFTPB|1.77400007731;TCN1|1.29416997744;TAGLN2|1.99747237799;SOD1|0.640477404075;IGF1|0.754584465696;FGL1|0.474209518121;YWHAE|0.549864337179;SRGN|1.45291547513;APOB|0.876866712624;ICAM1|1.19954082574;IGKC|0.785110945943;DSG2|0.857917632149;ACTB|1.14031937931;IGLL1…	38	37566	57	87968	http://www.ebi.ac.uk/QuickGO/GTerm?id=GO:0043227
3	3	apical part of cell	GO:0045177	0.000316	0.00221	DSG2|0.857917632149;CHL1|0.232844999595;LRP1|1.3945300732;UMOD|1.21463827598	4	498	57	87968	http://www.ebi.ac.uk/QuickGO/GTerm?id=GO:0045177
5	5	cytoplasmic, membrane-bounded vesicle	GO:0016023	0.000339	0.00231	TCN1|1.29416997744;IGF1|0.754584465696;YWHAE|0.549864337179;SRGN|1.45291547513;APOB|0.876866712624;C3|1.09632103858;LRP1|1.3945300732	7	2036	57	87968	http://www.ebi.ac.uk/QuickGO/GTerm?id=GO:0016023
2	2	cell junction	GO:0030054	0.000374	0.00249	YWHAE|0.549864337179;ICAM1|1.19954082574;DSG2|0.857917632149;ACTB|1.14031937931;FLNA|0.768127250901;LRP1|1.3945300732;CDH1|0.668090731879	7	2070	57	87968	http://www.ebi.ac.uk/QuickGO/GTerm?id=GO:0030054
4	4	secretory granule	GO:0030141	0.000428	0.00279	TCN1|1.29416997744;IGF1|0.754584465696;SRGN|1.45291547513;C3|1.09632103858;LRP1|1.3945300732	5	974	57	87968	http://www.ebi.ac.uk/QuickGO/GTerm?id=GO:0030141
7	3,6,7	postsynaptic cytoskeleton	GO:0099571	0.000648	0.00386	ACTB|1.14031937931	1	1	57	87968	http://www.ebi.ac.uk/QuickGO/GTerm?id=GO:0099571
7	5,6,7	chylomicron remnant	GO:0034360	0.000648	0.00386	APOB|0.876866712624	1	1	57	87968	http://www.ebi.ac.uk/QuickGO/GTerm?id=GO:0034360
7	5,6,7	mature chylomicron	GO:0034359	0.000648	0.00386	APOB|0.876866712624	1	1	57	87968	http://www.ebi.ac.uk/QuickGO/GTerm?id=GO:0034359
4	4	postsynaptic actin cytoskeleton	GO:0098871	0.000648	0.00386	ACTB|1.14031937931	1	1	57	87968	http://www.ebi.ac.uk/QuickGO/GTerm?id=GO:0098871
5	4,5	plasma membrane bounded cell projection part	GO:0120038	0.000717	0.00418	YWHAE|0.549864337179;ACTB|1.14031937931;CHL1|0.232844999595;FLNA|0.768127250901;LRP1|1.3945300732;UMOD|1.21463827598	6	1661	57	87968	http://www.ebi.ac.uk/QuickGO/GTerm?id=GO:0120038
6	6	platelet alpha granule lumen	GO:0031093	0.000888	0.005	IGF1|0.754584465696;SRGN|1.45291547513	2	67	57	87968	http://www.ebi.ac.uk/QuickGO/GTerm?id=GO:0031093
6	6	secretory vesicle	GO:0099503	0.000893	0.005	TCN1|1.29416997744;IGF1|0.754584465696;SRGN|1.45291547513;C3|1.09632103858;LRP1|1.3945300732	5	1147	57	87968	http://www.ebi.ac.uk/QuickGO/GTerm?id=GO:0099503
5	5	distal axon	GO:0150034	0.00108	0.00594	YWHAE|0.549864337179;ACTB|1.14031937931;LRP1|1.3945300732	3	308	57	87968	http://www.ebi.ac.uk/QuickGO/GTerm?id=GO:0150034
4	4	axon part	GO:0033267	0.00111	0.00599	YWHAE|0.549864337179;ACTB|1.14031937931;LRP1|1.3945300732	3	311	57	87968	http://www.ebi.ac.uk/QuickGO/GTerm?id=GO:0033267
2	2	organelle	GO:0043226	0.00122	0.00644	IGFBP7|0.246135843825;ASGR2|0.501067283167;hCG_2039566|0.150017824434;CACNA2D1|0.522450327006;PEBP4|1.93117006802;GAPDH|0.170533726317;SFTPB|1.77400007731;TCN1|1.29416997744;TAGLN2|1.99747237799;SOD1|0.640477404075;IGF1|0.754584465696;FGL1|0.474209518121;YWHAE|0.549864337179;SRGN|1.45291547513;APOB|0.876866712624;ICAM1|1.19954082574;IGKC|0.785110945943;DSG2|0.857917632149;ACTB|1.14031937931;IGLL1…	39	41897	57	87968	http://www.ebi.ac.uk/QuickGO/GTerm?id=GO:0043226
3	3	Schaffer collateral - CA1 synapse	GO:0098685	0.00149	0.00772	SRGN|1.45291547513;ACTB|1.14031937931	2	87	57	87968	http://www.ebi.ac.uk/QuickGO/GTerm?id=GO:0098685
5	5	platelet alpha granule	GO:0031091	0.00163	0.00829	IGF1|0.754584465696;SRGN|1.45291547513	2	91	57	87968	http://www.ebi.ac.uk/QuickGO/GTerm?id=GO:0031091
4	4	Myb complex	GO:0031523	0.00194	0.00971	FLNA|0.768127250901	1	3	57	87968	http://www.ebi.ac.uk/QuickGO/GTerm?id=GO:0031523
5	4,5	intracellular organelle lumen	GO:0070013	0.00201	0.00988	IGFBP7|0.246135843825;TCN1|1.29416997744;SOD1|0.640477404075;IGF1|0.754584465696;SRGN|1.45291547513;APOB|0.876866712624;ACTB|1.14031937931;FLNA|0.768127250901;NEO1|1.40627342219;C3|1.09632103858;LRP1|1.3945300732;MINPP1|1.2101079992;UMOD|1.21463827598;ADAMTSL4|1.21039738542;MASP1|0.894530158818	15	10367	57	87968	http://www.ebi.ac.uk/QuickGO/GTerm?id=GO:0070013
3	3	organelle lumen	GO:0043233	0.00231	0.0111	IGFBP7|0.246135843825;TCN1|1.29416997744;SOD1|0.640477404075;IGF1|0.754584465696;SRGN|1.45291547513;APOB|0.876866712624;ACTB|1.14031937931;FLNA|0.768127250901;NEO1|1.40627342219;C3|1.09632103858;LRP1|1.3945300732;MINPP1|1.2101079992;UMOD|1.21463827598;ADAMTSL4|1.21039738542;MASP1|0.894530158818	15	10511	57	87968	http://www.ebi.ac.uk/QuickGO/GTerm?id=GO:0043233
2	2	membrane-enclosed lumen	GO:0031974	0.00235	0.0112	IGFBP7|0.246135843825;TCN1|1.29416997744;SOD1|0.640477404075;IGF1|0.754584465696;SRGN|1.45291547513;APOB|0.876866712624;ACTB|1.14031937931;FLNA|0.768127250901;NEO1|1.40627342219;C3|1.09632103858;LRP1|1.3945300732;MINPP1|1.2101079992;UMOD|1.21463827598;ADAMTSL4|1.21039738542;MASP1|0.894530158818	15	10533	57	87968	http://www.ebi.ac.uk/QuickGO/GTerm?id=GO:0031974
5	4,5	endoplasmic reticulum part	GO:0044432	0.00239	0.0112	IGFBP7|0.246135843825;ASGR2|0.501067283167;APOB|0.876866712624;C3|1.09632103858;MINPP1|1.2101079992;ADAMTSL4|1.21039738542	6	2106	57	87968	http://www.ebi.ac.uk/QuickGO/GTerm?id=GO:0044432
6	5,6	calyx of Held	GO:0044305	0.00259	0.0115	ACTB|1.14031937931	1	4	57	87968	http://www.ebi.ac.uk/QuickGO/GTerm?id=GO:0044305
6	5,6	alphav-beta3 integrin-IGF-1-IGF1R complex	GO:0035867	0.00259	0.0115	IGF1|0.754584465696	1	4	57	87968	http://www.ebi.ac.uk/QuickGO/GTerm?id=GO:0035867
6	4,5,6	insulin-like growth factor ternary complex	GO:0042567	0.00259	0.0115	IGF1|0.754584465696	1	4	57	87968	http://www.ebi.ac.uk/QuickGO/GTerm?id=GO:0042567
8	4,6,7,8	actin filament	GO:0005884	0.00271	0.0119	ACTB|1.14031937931;FLNA|0.768127250901	2	118	57	87968	http://www.ebi.ac.uk/QuickGO/GTerm?id=GO:0005884
4	4	intracellular vesicle	GO:0097708	0.00282	0.0121	TCN1|1.29416997744;IGF1|0.754584465696;YWHAE|0.549864337179;SRGN|1.45291547513;APOB|0.876866712624;C3|1.09632103858;LRP1|1.3945300732	7	2937	57	87968	http://www.ebi.ac.uk/QuickGO/GTerm?id=GO:0097708
7	6,7	cortical cytoskeleton	GO:0030863	0.00285	0.0121	ACTB|1.14031937931;FLNA|0.768127250901	2	121	57	87968	http://www.ebi.ac.uk/QuickGO/GTerm?id=GO:0030863
7	4,5,6,7	vacuolar part	GO:0044437	0.00318	0.0131	APOB|0.876866712624;C3|1.09632103858;LRP1|1.3945300732;GPLD1|0.89398749253	4	933	57	87968	http://www.ebi.ac.uk/QuickGO/GTerm?id=GO:0044437
4	4	growth factor complex	GO:0036454	0.00324	0.0131	IGF1|0.754584465696	1	5	57	87968	http://www.ebi.ac.uk/QuickGO/GTerm?id=GO:0036454
5	3,4,5	insulin-like growth factor binding protein complex	GO:0016942	0.00324	0.0131	IGF1|0.754584465696	1	5	57	87968	http://www.ebi.ac.uk/QuickGO/GTerm?id=GO:0016942
3	3	cell projection	GO:0042995	0.0033	0.0131	YWHAE|0.549864337179;ACTB|1.14031937931;CHL1|0.232844999595;FLNA|0.768127250901;LRP1|1.3945300732;UMOD|1.21463827598	6	2248	57	87968	http://www.ebi.ac.uk/QuickGO/GTerm?id=GO:0042995
4	4	basement membrane	GO:0005604	0.00333	0.0131	TGFBI|1.15584114417;MMRN2|1.14889094959	2	131	57	87968	http://www.ebi.ac.uk/QuickGO/GTerm?id=GO:0005604
4	4	neuron projection	GO:0043005	0.00372	0.0143	YWHAE|0.549864337179;ACTB|1.14031937931;CHL1|0.232844999595;FLNA|0.768127250901;LRP1|1.3945300732	5	1593	57	87968	http://www.ebi.ac.uk/QuickGO/GTerm?id=GO:0043005
6	5,6	cytoplasmic vesicle	GO:0031410	0.00372	0.0143	TCN1|1.29416997744;IGF1|0.754584465696;YWHAE|0.549864337179;SRGN|1.45291547513;APOB|0.876866712624;C3|1.09632103858;LRP1|1.3945300732	7	3089	57	87968	http://www.ebi.ac.uk/QuickGO/GTerm?id=GO:0031410
8	6,8	central region of growth cone	GO:0090724	0.00388	0.0147	YWHAE|0.549864337179	1	6	57	87968	http://www.ebi.ac.uk/QuickGO/GTerm?id=GO:0090724
3	3	neuron part	GO:0097458	0.00428	0.016	YWHAE|0.549864337179;APOB|0.876866712624;ACTB|1.14031937931;CHL1|0.232844999595;FLNA|0.768127250901;LRP1|1.3945300732	6	2371	57	87968	http://www.ebi.ac.uk/QuickGO/GTerm?id=GO:0097458
7	5,6,7	intermediate-density lipoprotein particle	GO:0034363	0.00453	0.0165	APOB|0.876866712624	1	7	57	87968	http://www.ebi.ac.uk/QuickGO/GTerm?id=GO:0034363
5	5	L-type voltage-gated calcium channel complex	GO:1990454	0.00453	0.0165	CACNA2D1|0.522450327006	1	7	57	87968	http://www.ebi.ac.uk/QuickGO/GTerm?id=GO:1990454
4	4	plasma membrane bounded cell projection	GO:0120025	0.00486	0.0175	YWHAE|0.549864337179;ACTB|1.14031937931;CHL1|0.232844999595;FLNA|0.768127250901;LRP1|1.3945300732;UMOD|1.21463827598	6	2435	57	87968	http://www.ebi.ac.uk/QuickGO/GTerm?id=GO:0120025
4	4	somatodendritic compartment	GO:0036477	0.00501	0.0178	APOB|0.876866712624;CHL1|0.232844999595;FLNA|0.768127250901;LRP1|1.3945300732	4	1061	57	87968	http://www.ebi.ac.uk/QuickGO/GTerm?id=GO:0036477
9	6,7,8,9	MLL5-L complex	GO:0070688	0.00517	0.0181	ACTB|1.14031937931	1	8	57	87968	http://www.ebi.ac.uk/QuickGO/GTerm?id=GO:0070688
5	4,5	cytoplasmic part	GO:0044444	0.00575	0.0199	IGFBP7|0.246135843825;ASGR2|0.501067283167;CACNA2D1|0.522450327006;PEBP4|1.93117006802;GAPDH|0.170533726317;SFTPB|1.77400007731;TCN1|1.29416997744;TAGLN2|1.99747237799;SOD1|0.640477404075;IGF1|0.754584465696;YWHAE|0.549864337179;SRGN|1.45291547513;APOB|0.876866712624;KIF21A|2.00980688907;ACTB|1.14031937931;FLNA|0.768127250901;NEO1|1.40627342219;C3|1.09632103858;TGFBI|1.15584114417;LRP1|1.39453007…	28	28314	57	87968	http://www.ebi.ac.uk/QuickGO/GTerm?id=GO:0044444
6	5,6	vacuolar lumen	GO:0005775	0.00597	0.0204	APOB|0.876866712624;C3|1.09632103858	2	177	57	87968	http://www.ebi.ac.uk/QuickGO/GTerm?id=GO:0005775
3	3	extracellular matrix component	GO:0044420	0.00657	0.0222	TGFBI|1.15584114417;MMRN2|1.14889094959	2	186	57	87968	http://www.ebi.ac.uk/QuickGO/GTerm?id=GO:0044420
9	5,7,8,9	keratin filament	GO:0045095	0.00678	0.0226	KRT14|0.626363348885;KRT81|1.13660839327	2	189	57	87968	http://www.ebi.ac.uk/QuickGO/GTerm?id=GO:0045095
5	5	insulin-responsive compartment	GO:0032593	0.00775	0.0255	LRP1|1.3945300732	1	12	57	87968	http://www.ebi.ac.uk/QuickGO/GTerm?id=GO:0032593
5	5	axon	GO:0030424	0.00863	0.0281	YWHAE|0.549864337179;ACTB|1.14031937931;LRP1|1.3945300732	3	647	57	87968	http://www.ebi.ac.uk/QuickGO/GTerm?id=GO:0030424
4	4	growth cone	GO:0030426	0.00884	0.0284	YWHAE|0.549864337179;LRP1|1.3945300732	2	217	57	87968	http://www.ebi.ac.uk/QuickGO/GTerm?id=GO:0030426
5	5	interstitial matrix	GO:0005614	0.00903	0.0284	ADAMTSL4|1.21039738542	1	14	57	87968	http://www.ebi.ac.uk/QuickGO/GTerm?id=GO:0005614
6	5,6	dense body	GO:0097433	0.00903	0.0284	ACTB|1.14031937931	1	14	57	87968	http://www.ebi.ac.uk/QuickGO/GTerm?id=GO:0097433
3	3	site of polarized growth	GO:0030427	0.00924	0.0287	YWHAE|0.549864337179;LRP1|1.3945300732	2	222	57	87968	http://www.ebi.ac.uk/QuickGO/GTerm?id=GO:0030427
4	4	neuronal cell body	GO:0043025	0.00995	0.0306	APOB|0.876866712624;FLNA|0.768127250901;LRP1|1.3945300732	3	682	57	87968	http://www.ebi.ac.uk/QuickGO/GTerm?id=GO:0043025
6	6	apical dendrite	GO:0097440	0.011	0.0334	FLNA|0.768127250901	1	17	57	87968	http://www.ebi.ac.uk/QuickGO/GTerm?id=GO:0097440
3	3	supramolecular polymer	GO:0099081	0.0114	0.0338	ACTB|1.14031937931;FLNA|0.768127250901;KRT14|0.626363348885;KRT81|1.13660839327	4	1347	57	87968	http://www.ebi.ac.uk/QuickGO/GTerm?id=GO:0099081
2	2	supramolecular complex	GO:0099080	0.0114	0.0338	ACTB|1.14031937931;FLNA|0.768127250901;KRT14|0.626363348885;KRT81|1.13660839327	4	1348	57	87968	http://www.ebi.ac.uk/QuickGO/GTerm?id=GO:0099080
6	4,5,6	low-density lipoprotein particle	GO:0034362	0.0116	0.0338	APOB|0.876866712624	1	18	57	87968	http://www.ebi.ac.uk/QuickGO/GTerm?id=GO:0034362
8	6,7,8	endocytic vesicle lumen	GO:0071682	0.0116	0.0338	APOB|0.876866712624	1	18	57	87968	http://www.ebi.ac.uk/QuickGO/GTerm?id=GO:0071682
7	3,5,6,7	polymeric cytoskeletal fiber	GO:0099513	0.0119	0.0342	ACTB|1.14031937931;FLNA|0.768127250901;KRT14|0.626363348885;KRT81|1.13660839327	4	1364	57	87968	http://www.ebi.ac.uk/QuickGO/GTerm?id=GO:0099513
6	5,6	endoplasmic reticulum exit site	GO:0070971	0.0122	0.0346	APOB|0.876866712624	1	19	57	87968	http://www.ebi.ac.uk/QuickGO/GTerm?id=GO:0070971
7	5,7	growth cone part	GO:0090723	0.0122	0.0346	YWHAE|0.549864337179	1	19	57	87968	http://www.ebi.ac.uk/QuickGO/GTerm?id=GO:0090723
5	5	dendrite	GO:0030425	0.0132	0.0369	CHL1|0.232844999595;FLNA|0.768127250901;LRP1|1.3945300732	3	757	57	87968	http://www.ebi.ac.uk/QuickGO/GTerm?id=GO:0030425
3	3	postsynapse	GO:0098794	0.0134	0.0371	SRGN|1.45291547513;ACTB|1.14031937931;FLNA|0.768127250901	3	762	57	87968	http://www.ebi.ac.uk/QuickGO/GTerm?id=GO:0098794
6	5,6	cell cortex part	GO:0044448	0.0135	0.0371	ACTB|1.14031937931;FLNA|0.768127250901	2	271	57	87968	http://www.ebi.ac.uk/QuickGO/GTerm?id=GO:0044448
8	4,5,6,7,8	endocytic vesicle membrane	GO:0030666	0.0139	0.0377	APOB|0.876866712624;LRP1|1.3945300732	2	275	57	87968	http://www.ebi.ac.uk/QuickGO/GTerm?id=GO:0030666
5	5	zymogen granule	GO:0042588	0.0142	0.0378	SRGN|1.45291547513	1	22	57	87968	http://www.ebi.ac.uk/QuickGO/GTerm?id=GO:0042588
3	3	postsynaptic specialization, intracellular component	GO:0099091	0.0142	0.0378	SRGN|1.45291547513	1	22	57	87968	http://www.ebi.ac.uk/QuickGO/GTerm?id=GO:0099091
3	3	cell body	GO:0044297	0.0144	0.0382	APOB|0.876866712624;FLNA|0.768127250901;LRP1|1.3945300732	3	784	57	87968	http://www.ebi.ac.uk/QuickGO/GTerm?id=GO:0044297
6	4,5,6	Golgi apparatus	GO:0005794	0.0146	0.0383	SRGN|1.45291547513;APOB|0.876866712624;FLNA|0.768127250901;NEO1|1.40627342219;TGFBI|1.15584114417;UMOD|1.21463827598	6	3086	57	87968	http://www.ebi.ac.uk/QuickGO/GTerm?id=GO:0005794
8	7,8	clathrin-coated vesicle	GO:0030136	0.015	0.039	APOB|0.876866712624;LRP1|1.3945300732	2	287	57	87968	http://www.ebi.ac.uk/QuickGO/GTerm?id=GO:0030136
6	4,5,6	chylomicron	GO:0042627	0.0154	0.0397	APOB|0.876866712624	1	24	57	87968	http://www.ebi.ac.uk/QuickGO/GTerm?id=GO:0042627
5	5	basolateral plasma membrane	GO:0016323	0.0166	0.0421	LRP1|1.3945300732;UMOD|1.21463827598	2	302	57	87968	http://www.ebi.ac.uk/QuickGO/GTerm?id=GO:0016323
7	5,6,7	very-low-density lipoprotein particle	GO:0034361	0.0167	0.0422	APOB|0.876866712624	1	26	57	87968	http://www.ebi.ac.uk/QuickGO/GTerm?id=GO:0034361
9	8,9	mast cell granule	GO:0042629	0.0174	0.0426	SRGN|1.45291547513	1	27	57	87968	http://www.ebi.ac.uk/QuickGO/GTerm?id=GO:0042629
6	4,5,6	triglyceride-rich plasma lipoprotein particle	GO:0034385	0.0174	0.0426	APOB|0.876866712624	1	27	57	87968	http://www.ebi.ac.uk/QuickGO/GTerm?id=GO:0034385
4	3,4	fibrinogen complex	GO:0005577	0.0174	0.0426	FGL1|0.474209518121	1	27	57	87968	http://www.ebi.ac.uk/QuickGO/GTerm?id=GO:0005577
6	5,6	endoplasmic reticulum quality control compartment	GO:0044322	0.0199	0.0484	ASGR2|0.501067283167	1	31	57	87968	http://www.ebi.ac.uk/QuickGO/GTerm?id=GO:0044322
5	5	axonal growth cone	GO:0044295	0.0205	0.0496	LRP1|1.3945300732	1	32	57	87968	http://www.ebi.ac.uk/QuickGO/GTerm?id=GO:0044295

## Sheet: Table S8
Table S8. Differentially changed metabolites in 20 CRC patients after treatment.
Metabolite	Formula	Superclass	Class	HMDB No.	KEGG No.	MZ	RT	Ratio (After/Before)	p value
4'-Hydroxy-3',5,6,7,8-pentamethoxyflavone	C20H20O8	Phenylpropanoids and polyketides	Flavonoids	HMDB0029547	null	389.121	2.6459	0.327364	0.000418811
1-Pyrrolidinecarboxaldehyde	C5H9NO	Organoheterocyclic compounds	Pyrrolidines	HMDB0034587	null	158.078	2.46201	0.33223	0.000635624
N-Isobutyrylglycine	C6H11NO3	Organic acids and derivatives	Carboxylic acids and derivatives	HMDB0000730	NA	144.062	2.33519	0.363017	0.000315047
LysoPC 20:5	C28H48NO7P	Lipids and lipid-like molecules	Glycerophospholipids	HMDB10397	C04230	542.324	3.47497	0.371689	0.00207039
Hydroxydehydronifedipinecarboxylic acid	C16H14N2O7	-	-	NA	NA	347.087	2.61107	0.427003	0.000833949
ent-8(17),13(16),14-Labdatrien-18-oic acid	C20H30O2	Lipids and lipid-like molecules	Prenol lipids	HMDB0039486	null	301.214	5.40958	0.477403	0.00760127
LysoPE 20:5	C25H42NO7P	Lipids and lipid-like molecules	Glycerophospholipids	HMDB11489	C04438	500.277	3.44537	0.486706	0.0105492
cis-5,8,11,14,17-Eicosapentaenoic acid	C20H30O2	Lipids and lipid-like molecules	Fatty Acyls	HMDB0001999	C06428	303.232	5.4007	0.496499	0.00141319
Acylcarnitine 13:0	C20H40NO4	Lipids and lipid-like molecules	Fatty Acyls	-	C02301	358.295	2.95538	0.515486	0.000635624
Quinaldine	C10H9N	Organoheterocyclic compounds	Quinolines and derivatives	HMDB0042004	null	142.047	2.32663	0.518182	0.00541444
Mahanimbinol	C23H27NO	Organoheterocyclic compounds	Indoles and derivatives	HMDB0040992	null	332.203	2.57172	0.549129	0.0418881
5b-Cholestane-3a,7a,12a,23-Tetrol	C27H48O4	Lipids and lipid-like molecules	Sterol Lipids	HMDB0001968	null	437.363	7.59132	0.609345	0.000315047
Stachydrine	C7H13NO2	Organic acids and derivatives	Carboxylic acids and derivatives	HMDB0004827	C10172	144.101	0.969808	0.625829	0.0499999
Histidine	C6H9N3O2	Organic acids and derivatives	Carboxylic acids and derivatives	HMDB0000177	C00135	156.076	1.07088	0.636344	0.0289651
Alpha-Hydroxyisobutyric acid	C4H8O3	Organic acids and derivatives	Hydroxy acids and derivatives	HMDB0000729	null	103.036	2.12954	0.641864	9.56917e-05
Adipoyl-L-carnitine	C13H23NO6	Lipids and lipid-like molecules	Fatty Acyls	NA	NA	290.159	2.22308	0.667792	0.0216782
Mesaconitine	C33H45NO11	-	-	NA	C08698	632.302	2.28663	0.674251	0.000833949
4-Bromo-2,6-di-tert-butylphenol	C14H21BrO	Benzenoids	Phenols	NA	NA	283.067	5.31623	0.681392	0.00124104
Erinacine P	C27H40O8	Lipids and lipid-like molecules	Prenol lipids	HMDB0036313	null	493.277	5.33902	0.687838	0.0349191
L-(-)-Phenylalanine	C9H11NO2	Organic acids and derivatives	Carboxylic acids and derivatives	NA	NA	166.083	0.966083	0.697854	0.0457928
LysoPI 20:4; LysoPI 20:4	C29H49O12P	Lipids and lipid-like molecules	Glycerophospholipids	-	C03819	619.292	4.60665	0.698739	0.0239066
Oxalacetic acid	C4H4O5	Organic acids and derivatives	Keto acids and derivatives	HMDB0000223	C00036	133.013	2.66784	0.69994	0.0130419
2-Pentenoic acid, 5-(4-chlorophenyl)-3-phenyl-, (2Z)-	C17H15ClO2	-	-	NA	NA	285.065	5.31623	0.703576	0.00108844
1-arachidonoyl-sn-glycero-3-phospho-1D-myo-inositol	C29H49O12P	Lipids and lipid-like molecules	Glycerophospholipids	HMDB0062722	null	621.304	4.90357	0.705399	0.0239066
Acylcarnitine 9:0	C16H32NO4	Lipids and lipid-like molecules	Fatty Acyls	HMDB06320;HMDB13288	C02301	302.232	2.61697	0.708497	0.0289651
LysoPI 18:2; LysoPI 18:2	C27H49O12P	Lipids and lipid-like molecules	Glycerophospholipids	-	C03819	595.291	4.88762	0.710755	0.0457928
Trp-Glu	C16H19N3O5	Organic acids and derivatives	Carboxylic acids and derivatives	HMDB0029082	NA	334.139	2.25577	0.719433	0.0105492
(25S)-7-Dafachronic acid	C27H42O3	Organic acids and derivatives	Carboxylic acids and derivatives	NA	NA	415.321	3.99925	0.724558	0.00265336
L-3-Phenyllactic acid	C9H10O3	Phenylpropanoids and polyketides	Phenylpropanoic acids	HMDB0000748	C05607	165.051	2.57075	0.726148	0.00108844
1-Formylneogrifolin	C23H32O3	Lipids and lipid-like molecules	Prenol lipids	HMDB0039880	null	355.225	4.3187	0.728379	0.0382689
(S)-(+)-Citramailc acid	C5H8O5	Organic acids and derivatives	Carboxylic acids and derivatives	NA	NA	149.044	2.6684	0.729529	0.00299796
O,O-Dimethyl dithiophosphate	C2H7O2PS2	-	-	NA	NA	202.961	1.80775	0.729806	0.00541444
Acylcarnitine 16:2	C23H42NO4	Lipids and lipid-like molecules	Fatty Acyls	-	C02301	396.31	3.04772	0.739403	0.00760127
2-Oxovaleric acid	C5H8O3	Organic acids and derivatives	Keto acids and derivatives	HMDB0001865	C06255	115.036	2.29738	0.739601	0.000203525
PC(18:3(6Z,9Z,12Z)/20:5(5Z,8Z,11Z,14Z,17Z))	C46H76NO8P	Lipids and lipid-like molecules	Glycerophospholipids	HMDB0008182	C00157	802.537	6.63312	0.740364	0.0216782
Benzisothiazolone (BIT)	C7H5NOS	Benzenoids	-	NA	NA	152.016	2.78428	0.743313	0.011737
Palmitoyl ethanolamide	C18H37NO2	Organic acids and derivatives	Carboximidic acids and derivatives	HMDB0002100	C16512	300.289	5.41252	0.754258	0.00429084
LysoPI 20:3; LysoPI 20:3	C29H51O12P	Lipids and lipid-like molecules	Glycerophospholipids	-	C03819	621.305	8.16548	0.758897	0.0499999
7,8-Dihydroparasiloxanthin	C40H60O2	Lipids and lipid-like molecules	Prenol lipids	HMDB0036916	null	571.436	6.65193	0.760283	0.0349191
FAHFA 36:1; FAHFA(18:1/18:0)	C36H68O4	Lipids and lipid-like molecules	Fatty Acyls	-	-	563.505	6.64778	0.763775	0.0196328
Adrenic acid	C22H36O2	Lipids and lipid-like molecules	Fatty Acyls	HMDB0002226	C16527	331.262	6.52334	0.765574	0.00207039
Hexanoyl-L-carnitine	C13H25NO4	Lipids and lipid-like molecules	Fatty Acyls	HMDB0000756	NA	260.186	2.41887	0.765744	0.011737
L-Propionylcarnitine	C10H19NO4	Lipids and lipid-like molecules	Fatty Acyls	HMDB0000824	C03017	218.138	1.99546	0.769245	0.0216782
Ile-Ala	C9H18N2O3	Organic acids and derivatives	Carboxylic acids and derivatives	HMDB0028900	NA	203.139	2.15708	0.777176	0.0499999
2-Hydroxy-2-methylbutyric acid	C5H10O3	Lipids and lipid-like molecules	Fatty Acyls	HMDB0001987	NA	117.051	2.37443	0.780678	0.0418881
cis-13-Eicosenoic acid	C20H38O2	Lipids and lipid-like molecules	Fatty Acyls	HMDB0035159	NA	311.295	7.50118	0.791282	0.0457928
Acylcarnitine 5:0	C12H24NO4	Lipids and lipid-like molecules	Fatty Acyls	HMDB00378;HMDB00688;HMDB13128;HMDB41993	C02301	246.17	2.33374	0.792703	9.56917e-05
O-Acetyl-L-carnitine	C9H18NO4	Lipids and lipid-like molecules	Fatty Acyls	HMDB0000201	C02571	204.123	1.5975	0.794523	0.0457928
Isoleucylproline	C11H20N2O3	Organic acids and derivatives	Carboxylic acids and derivatives	HMDB0011174	null	229.154	1.15523	0.796095	0.00207039
Ormosanine	C20H35N3	Alkaloids and derivatives	-	NA	NA	318.3	2.8139	0.809563	0.0216782
1,2-Benzisothiazol-3(2H)-one	C7H5NOS	Organoheterocyclic compounds	Benzothiazoles	HMDB0034413	null	149.998	2.79113	0.811944	0.0130419
4-Methyl-2-oxovaleric acid	C6H10O3	Organic acids and derivatives	Keto acids and derivatives	HMDB0000695	C00233	129.051	2.54943	0.818063	0.000418811
Docosapentaenoic acid	C22H34O2	Lipids and lipid-like molecules	Fatty Acyls	HMDB0006528	C16513	329.246	6.23575	0.856168	0.0318229
Methionine	C5H11NO2S	Organic acids and derivatives	Carboxylic acids and derivatives	HMDB0000696	C00073	150.058	1.14805	1.20771	0.0105492
1-Methyladenosine	C11H15N5O4	Nucleosides, nucleotides, and analogues	Purine nucleosides	HMDB0003331	C02494	282.119	1.03115	1.22166	0.00760127
1-(1Z-Octadecenyl)-sn-glycero-3-phosphocholine	C26H54NO6P	Lipids and lipid-like molecules	Glycerophospholipids	NA	NA	508.376	4.602	1.22466	0.0177581
p-Cresol sulfate	C7H8O4S	Organic acids and derivatives	Organic sulfuric acids and derivatives	HMDB0011635	null	187.003	2.51133	1.23063	0.0239066
Glycocholic acid	C26H43NO6	Lipids and lipid-like molecules	Sterol Lipids	HMDB0000138	C01921	464.313	4.35487	1.23158	0.00848955
Dexrazoxane	C11H16N4O4	Organic acids and derivatives	Carboxylic acids and derivatives	HMDB0014524	NA	269.136	2.69405	1.24591	0.00482311
PC(18:3(6Z,9Z,12Z)/18:4(6Z,9Z,12Z,15Z))	C44H74NO8P	Lipids and lipid-like molecules	Glycerophospholipids	HMDB0008174	C00157	776.517	4.79063	1.25241	0.00848955
Plasmenyl-PC 16:0; PC(P-14:0/2:0)	C24H48NO7P	Lipids and lipid-like molecules	Glycerophospholipids	-	C00958	494.324	3.60816	1.2546	0.00160713
1-Stearoyl-2-hydroxy-sn-glycero-3-phosphocholine	C26H54NO7P	Lipids and lipid-like molecules	Glycerophospholipids	HMDB0010384	NA	524.371	8.14077	1.26244	0.000833949
.delta.-Octalactone	C8H14O2	-	-	NA	NA	143.106	2.58089	1.27497	0.00760127
cis-3-Hexenyl pyruvate	C9H14O3	Organic acids and derivatives	Keto acids and derivatives	HMDB0038276	null	171.101	2.58497	1.2815	0.00429084
Dyphylline	C10H14N4O4	Organoheterocyclic compounds	Imidazopyrimidines	HMDB0014789	C07819	255.12	2.60623	1.28163	0.00338292
Cyclopropanecarboxamide, N-[3-(2-methoxyethyl)-4,5-dimethyl-2(3H)-thiazolylidene]-2,2,3,3-tetramethyl-, [N(Z)]-	C16H26N2O2S	-	-	NA	NA	311.183	3.04005	1.2824	0.011737
Pimelic acid	C7H12O4	Lipids and lipid-like molecules	Fatty Acyls	HMDB0000857	C02656	159.062	2.39935	1.28308	0.00607046
5-Heptyltetrahydro-2-oxo-3-furancarboxylic acid	C12H20O4	Organoheterocyclic compounds	Lactones	HMDB0030994	null	229.143	2.69542	1.28607	0.00482311
Perfluorononanoic acid	C9HF17O2	Organohalogen compounds	Alkyl halides	HMDB0061739	NA	462.961	4.09988	1.28701	0.011737
4-Hydroxyquinoline	C9H7NO	Organoheterocyclic compounds	Quinolines and derivatives	NA	NA	144.041	2.68081	1.28747	0.0457928
(4-Hydroxy-3-methoxyphenyl)ethanol	C9H12O3	Benzenoids	Benzene and substituted derivatives	HMDB0038925	null	169.085	2.4504	1.29137	0.0160421
Amitriptyline	C20H23N	Benzenoids	Dibenzocycloheptenes	HMDB0014466	C06824	278.196	2.60637	1.29365	0.00848955
Dodecylbenzenesulfonic acid	C18H30O3S	Lipids and lipid-like molecules	Fatty Acyls	NA	NA	325.182	7.19912	1.29439	0.00848955
3-Hydroxydodecanedioic acid	C12H22O5	Organic acids and derivatives	Hydroxy acids and derivatives	HMDB0000413	null	247.154	2.69507	1.29684	0.00207039
Androstadienone	C19H26O	Lipids and lipid-like molecules	Sterol Lipids	NA	NA	271.19	3.04353	1.29805	0.0144736
TG 62:17; TG(20:6/20:6/22:5)	C65H92O6	Lipids and lipid-like molecules	Glycerolipids	-	C00422	991.674	4.09237	1.29872	0.000418811
Artemisinin	C15H22O5	-	-	NA	C09538	283.151	2.79518	1.30131	0.00946954
Testosterone cypionate	C27H40O3	-	-	NA	C08156	413.305	5.50917	1.3019	0.00265336
LysoPC 20:2	C28H54NO7P	Lipids and lipid-like molecules	Glycerophospholipids	-	C04230	548.38	4.17285	1.30694	0.000833949
Suberic acid	C8H14O4	Lipids and lipid-like molecules	Fatty Acyls	HMDB0000893	C08278	173.078	2.48802	1.3106	0.000635624
4'-N-desmethylolanzapine	C16H18N4S	Organoheterocyclic compounds	Benzodiazepines	HMDB0060959	null	299.139	7.80197	1.31419	0.00848955
TG 54:16; TG(16:5/16:5/22:6)	C57H78O6	Lipids and lipid-like molecules	Glycerolipids	-	C00422	881.56	6.35545	1.32153	0.0177581
3,5,5-Trimethyl-2-cyclopenten-1-one	C8H12O	Organooxygen compounds	Carbonyl compounds	HMDB0040246	null	125.095	2.58479	1.32777	0.00234534
Dehydronifedipine	C17H16N2O6	-	-	NA	NA	345.121	3.03824	1.32829	0.0418881
PG 14:0; PG(7:0/7:0)	C20H39O10P	Lipids and lipid-like molecules	Glycerophospholipids	-	C00344	469.241	2.69082	1.33448	0.00124104
Phlorizin	C21H24O10	Phenylpropanoids and polyketides	Flavonoids	HMDB0036634	C01604	435.129	2.5858	1.33935	0.00141319
Reserpic acid	C22H28N2O5	Alkaloids and derivatives	-	NA	NA	399.182	2.97877	1.34054	0.0382689
Sebacic acid	C10H18O4	Lipids and lipid-like molecules	Fatty Acyls	HMDB0000792	C08277	201.109	2.69037	1.34196	0.00234534
12a-Hydroxy-3-oxocholadienic acid	C24H34O4	Lipids and lipid-like molecules	Sterol Lipids	HMDB0000385	null	385.236	3.09215	1.34304	0.00182529
Bufalin	C24H34O4	-	-	NA	C16922	387.253	3.08447	1.34531	0.000481929
LysoPA 18:2; LysoPA 18:2	C21H39O7P	Lipids and lipid-like molecules	Glycerophospholipids	HMDB07852	C00416;C00681	433.234	5.3383	1.34903	0.000363482
Citalopram aldehyde	C18H14FNO2	Organoheterocyclic compounds	Isocoumarans	HMDB0060462	C16612	294.099	2.32467	1.35995	0.00482311
Hydroxygardnutine	C20H22N2O3	Alkaloids and derivatives	-	NA	NA	339.178	3.28057	1.3623	0.0196328
Undecanedioic acid	C11H20O4	Lipids and lipid-like molecules	Fatty Acyls	HMDB0000888	null	215.125	2.79278	1.3652	0.000833949
SM 28:1; SM(d14:0/14:1)	C33H67N2O6P	Lipids and lipid-like molecules	Sphingolipids	-	C00550	619.491	7.909	1.3763	0.0457928
Heliocide B2	C26H32O5	Benzenoids	Anthracenes	HMDB0040747	null	423.198	3.0612	1.38171	0.000635624
6,10,14-Trimethyl-5,9,13-pentadecatrien-2-one	C18H30O	Lipids and lipid-like molecules	Prenol lipids	HMDB0034495	null	263.237	7.91503	1.39356	0.0499999
LysoPC 14:0	C22H46NO7P	Lipids and lipid-like molecules	Glycerophospholipids	HMDB10379	C04230	512.3	3.43885	1.40373	0.000175476
Glycerol tributanoate	C15H26O6	Lipids and lipid-like molecules	Glycerolipids	HMDB0031094	C13870	303.191	2.29285	1.4062	0.00108844
Sotalol	C12H20N2O3S	Benzenoids	Benzene and substituted derivatives	HMDB0014632	C07309	295.108	7.80415	1.41798	0.011737
Piperochromenoic acid	C22H28O3	Lipids and lipid-like molecules	Prenol lipids	HMDB0040635	null	339.198	8.03255	1.41896	0.00265336
3,5,5-Trimethyl-1,2-cyclohexanedione	C9H14O2	Organic oxygen compounds	Organooxygen compounds	HMDB0036177	null	153.088	2.65022	1.42097	0.0216782
3-(8,11,14-Pentadecatrienyl)phenol	C21H30O	Benzenoids	Benzene and substituted derivatives	HMDB0033862	null	343.225	4.28434	1.42533	0.011737
2,4-Dimethylpimelic acid	C9H16O4	Lipids and lipid-like molecules	Fatty Acyls	HMDB0059760	null	189.112	2.58501	1.44248	0.000481929
PE(16:0/22:6(4Z,7Z,10Z,13Z,16Z,19Z))	C43H74NO8P	Lipids and lipid-like molecules	Glycerophospholipids	HMDB0008946	C00350	762.512	8.13667	1.44633	0.00381239
Indole-3-propionic acid	C11H11NO2	Organoheterocyclic compounds	Indoles and derivatives	HMDB0002302	null	190.086	2.7654	1.45571	0.00482311
Quinapril	C25H30N2O5	Organic acids and derivatives	Carboxylic acids and derivatives	HMDB0015019	C07398	439.23	3.15907	1.47059	0.00482311
16-Phenoxytetranorprostaglandin E2	C22H28O6	-	-	NA	NA	387.2	2.98527	1.47277	0.000272707
Benazepril	C24H28N2O5	Organic acids and derivatives	Carboxylic acids and derivatives	HMDB0014682	C06843	425.214	3.05435	1.48755	0.000111577
2-Hydroxyestradiol-3-methyl ether	C19H26O3	Lipids and lipid-like molecules	Sterol Lipids	HMDB0000380	null	301.174	2.29827	1.48891	0.000635624
Irgarol	C11H19N5S	-	-	NA	NA	254.136	2.39657	1.51064	0.00299796
7.alpha.-Hydroxy-4-cholesten-3-one	C27H44O2	Lipids and lipid-like molecules	Sterol Lipids	HMDB01993	C05455	401.341	7.6892	1.52037	0.0216782
FAHFA 21:2; FAHFA(18:2/3:0)	C21H36O4	Lipids and lipid-like molecules	Fatty Acyls	-	-	351.252	6.25535	1.52766	0.0239066
(+)-Setoclavine	C16H18N2O	Alkaloids and derivatives	Ergoline and derivatives	HMDB0033428	null	253.132	7.82112	1.55731	0.00482311
LysoPS 18:1; LysoPS 18:1	C24H46NO9P	Lipids and lipid-like molecules	Glycerophospholipids	-	C05974	522.282	4.82305	1.58471	0.00182529
Kynurenic acid	C10H7NO3	Organoheterocyclic compounds	Quinolines and derivatives	HMDB0000715	C01717	248.053	2.29393	1.60232	0.00338292
4-Hydroxyretinoic acid	C20H28O3	Lipids and lipid-like molecules	Prenol lipids	HMDB0006254	C16677	315.19	2.31605	1.63813	0.000363482
Thymopoietin II (32-35)	C21H40N8O7	-	-	NA	NA	515.283	2.72113	1.64145	0.0105492
2,4-Dihydroxybenzoic acid	C7H6O4	Benzenoids	Benzene and substituted derivatives	HMDB0029666	null	153.015	2.46953	1.67429	0.00299796
Acetaminophen sulfate	C8H9NO5S	Benzenoids	Phenols	NA	NA	230.009	2.4324	1.6746	0.00679723
LysoPA 20:5; LysoPA 20:5	C23H37O7P	Lipids and lipid-like molecules	Glycerophospholipids	-	C00681	455.2	4.38332	1.69476	0.011737
18-carboxy dinor Leukotriene B4	C18H26O6	Lipids and lipid-like molecules	Fatty Acyls	HMDB0062301	null	337.171	2.31643	1.71154	0.000363482
Biliverdin	C33H34N4O6	Organoheterocyclic compounds	Tetrapyrroles and derivatives	HMDB0001008	C00500	583.255	7.80433	1.71326	0.00541444
5-Hydroxy-6E,8Z,11Z,14Z-eicosatetraenoic acid, 1,5-lactone	C20H30O2	Lipids and lipid-like molecules	Fatty Acyls	NA	NA	303.232	4.37146	2.03098	0.00265336
4-Hydroxy-5-(phenyl)-valeric acid-O-sulphate	C11H14O6S	Benzenoids	Benzene and substituted derivatives	HMDB0059981	null	273.04	2.49687	2.03833	0.0216782
12R-Hydroxy-5Z,8Z,10E,14Z-eicosatetraenoic acid	C20H32O3	Lipids and lipid-like molecules	Fatty Acyls	NA	NA	319.225	4.38342	2.06627	0.00265336
beta-Santalyl acetate	C17H26O2	Lipids and lipid-like molecules	Prenol lipids	HMDB0038024	null	263.2	3.60716	2.12209	0.00141319
2,6-Di-tert-butyl-4-ethylphenol	C16H26O	Benzenoids	Benzene and substituted derivatives	HMDB0040179	null	279.193	3.61647	2.33963	0.00141319

## Sheet: Table S9
Table S9. Pathway enrichment analysis of differentially changed metabolites in 20 CRC patients after treatment.
Pathway Name	Pathway ID	Pvalue	Compounds	Count	Pop Hit	List_Total	Background Genes	URL
Glycerophospholipid metabolism	hsa00564	1.42e-09	C04230|1-Acyl-sn-glycero-3-phosphocholine|1.41009283;C04438|1-Acyl-sn-glycero-3-phosphoethanolamine|0.596888447;C03819|1-Acylglycerophosphoinositol|0.758896899;C00157|Phosphatidylcholine|1.252413839;C00344|Phosphatidylglycerol|1.334477631;C00350|Phosphatidylethanolamine|1.446330434;C05974|2-Acyl-sn-glycero-3-phosphoserine|1.584712491;C00681|1-Acyl-sn-glycerol 3-phosphate|1.694759265	8	52	29	4069	http://www.kegg.jp/kegg-bin/show_pathway?hsa00564/C04230%09red/C04438%09blue/C03819%09blue/C00157%09red/C00344%09red/C00350%09red/C05974%09red/C00681%09red
Pathogenic Escherichia coli infection	hsa05130	0.000147	C00350|Phosphatidylethanolamine|1.446330434;C00681|1-Acyl-sn-glycerol 3-phosphate|1.694759265	2	3	29	4069	http://www.kegg.jp/kegg-bin/show_pathway?hsa05130/C00350%09red/C00681%09red
Cholesterol metabolism	hsa04979	0.00213	C01921|Glycocholate|1.231582184;C00422|Triacylglycerol|1.321530669	2	10	29	4069	http://www.kegg.jp/kegg-bin/show_pathway?hsa04979/C01921%09red/C00422%09red
Central carbon metabolism in cancer	hsa05230	0.00215	C00135|L-Histidine|0.636344135;C00036|Oxaloacetate|0.699939951;C00073|L-Methionine|1.207712239	3	37	29	4069	http://www.kegg.jp/kegg-bin/show_pathway?hsa05230/C00135%09blue/C00036%09blue/C00073%09red
Choline metabolism in cancer	hsa05231	0.00259	C04230|1-Acyl-sn-glycero-3-phosphocholine|1.41009283;C00157|Phosphatidylcholine|1.252413839	2	11	29	4069	http://www.kegg.jp/kegg-bin/show_pathway?hsa05231/C04230%09red/C00157%09red
Fat digestion and absorption	hsa04975	0.00364	C00422|Triacylglycerol|1.321530669;C00681|1-Acyl-sn-glycerol 3-phosphate|1.694759265	2	13	29	4069	http://www.kegg.jp/kegg-bin/show_pathway?hsa04975/C00422%09red/C00681%09red
Insulin resistance	hsa04931	0.00778	C02571|O-Acetylcarnitine|0.794522765;C00422|Triacylglycerol|1.321530669	2	19	29	4069	http://www.kegg.jp/kegg-bin/show_pathway?hsa04931/C02571%09blue/C00422%09red
Retrograde endocannabinoid signaling	hsa04723	0.00778	C00157|Phosphatidylcholine|1.252413839;C00350|Phosphatidylethanolamine|1.446330434	2	19	29	4069	http://www.kegg.jp/kegg-bin/show_pathway?hsa04723/C00157%09red/C00350%09red
Thermogenesis	hsa04714	0.0113	C02301|O-Acylcarnitine|0.792703406;C00422|Triacylglycerol|1.321530669	2	23	29	4069	http://www.kegg.jp/kegg-bin/show_pathway?hsa04714/C02301%09blue/C00422%09red
Biosynthesis of amino acids	hsa01230	0.0121	C00135|L-Histidine|0.636344135;C00036|Oxaloacetate|0.699939951;C00233|4-Methyl-2-oxopentanoate|0.81806332;C00073|L-Methionine|1.207712239	4	128	29	4069	http://www.kegg.jp/kegg-bin/show_pathway?hsa01230/C00135%09blue/C00036%09blue/C00233%09blue/C00073%09red
Biosynthesis of unsaturated fatty acids	hsa01040	0.015	C06428|(5Z,8Z,11Z,14Z,17Z)-Icosapentaenoic acid|0.496499249;C16527|Adrenic acid|0.765573988;C16513|(7Z,10Z,13Z,16Z,19Z)-Docosapentaenoic acid|0.856167579	3	74	29	4069	http://www.kegg.jp/kegg-bin/show_pathway?hsa01040/C06428%09blue/C16527%09blue/C16513%09blue
Autophagy - other	hsa04136	0.0212	C00350|Phosphatidylethanolamine|1.446330434	1	3	29	4069	http://www.kegg.jp/kegg-bin/show_pathway?hsa04136/C00350%09red
Glycosylphosphatidylinositol (GPI)-anchor biosynthesis	hsa00563	0.0212	C00350|Phosphatidylethanolamine|1.446330434	1	3	29	4069	http://www.kegg.jp/kegg-bin/show_pathway?hsa00563/C00350%09red
Glycerolipid metabolism	hsa00561	0.0294	C00422|Triacylglycerol|1.321530669;C00681|1-Acyl-sn-glycerol 3-phosphate|1.694759265	2	38	29	4069	http://www.kegg.jp/kegg-bin/show_pathway?hsa00561/C00422%09red/C00681%09red
Vitamin digestion and absorption	hsa04977	0.0309	C00422|Triacylglycerol|1.321530669;C00681|1-Acyl-sn-glycerol 3-phosphate|1.694759265	2	39	29	4069	http://www.kegg.jp/kegg-bin/show_pathway?hsa04977/C00422%09red/C00681%09red
Kaposi sarcoma-associated herpesvirus infection	hsa05167	0.0351	C00350|Phosphatidylethanolamine|1.446330434	1	5	29	4069	http://www.kegg.jp/kegg-bin/show_pathway?hsa05167/C00350%09red
Regulation of actin cytoskeleton	hsa04810	0.0351	C00681|1-Acyl-sn-glycerol 3-phosphate|1.694759265	1	5	29	4069	http://www.kegg.jp/kegg-bin/show_pathway?hsa04810/C00681%09red
Autophagy - animal	hsa04140	0.042	C00350|Phosphatidylethanolamine|1.446330434	1	6	29	4069	http://www.kegg.jp/kegg-bin/show_pathway?hsa04140/C00350%09red
Protein digestion and absorption	hsa04974	0.0435	C00135|L-Histidine|0.636344135;C00073|L-Methionine|1.207712239	2	47	29	4069	http://www.kegg.jp/kegg-bin/show_pathway?hsa04974/C00135%09blue/C00073%09red
Primary bile acid biosynthesis	hsa00120	0.0435	C01921|Glycocholate|1.231582184;C05455|7alpha-Hydroxycholest-4-en-3-one|1.520371806	2	47	29	4069	http://www.kegg.jp/kegg-bin/show_pathway?hsa00120/C01921%09red/C05455%09red
